# Supplementary material for: Irregular distribution of grid cell firing fields in rats exploring a 3D volumetric space
Source: Nat Neurosci. 2021 Aug 11;24(11):1567–73. doi: 10.1038/s41593-021-00907-4 (PMC8553607; doi:10.1038/s41593-021-00907-4)
Supplement: Source Data Fig. 1 — Unprocessed histology images. [file 41593_2021_907_MOESM4_ESM.zip]

Archive with 20 entries (20 files):
- 872P5 1.TIF
- 872P5.TIF
- 873P6 1.TIF
- 873P6 2.TIF
- 874 P7 2.TIF
- 874P7 1.TIF
- 895P10 1.TIF
- 895P10 2.TIF
- 918P14 1.TIF
- 918P14 2.TIF
- 922P15 1.TIF
- 922P15 2.TIF
- FEZ 1.TIF
- FEZ 2.TIF
- ONE 1.TIF
- ONE 2.TIF
- SNO 1.TIF
- SNO 2.TIF
- ZAX 1.TIF
- ZAX 2.TIF
