# Supplementary material for: Irregular distribution of grid cell firing fields in rats exploring a 3D volumetric space
Source: Nat Neurosci. 2021 Aug 11;24(11):1567–73. doi: 10.1038/s41593-021-00907-4 (PMC8553607; doi:10.1038/s41593-021-00907-4)
Supplement: Source Data Fig. 2 — Statistical source data. [file 41593_2021_907_MOESM5_ESM.xlsx]

## Sheet: Sheet1
Panel A		Panel B		Panel C		Panel E		Panel F		Panel G		Panel H		Panel I		Panel J
data	group	data	group	X	Y	X	Y	data	group	data	group	X	Y	data	group	X	Y
0.765595	1	16.9884	1	16.9884	7.85921	NaN	NaN	NaN	1	25.3651	1	25.3651	37.9783	62.5	1	62.5	67.5
-0.0156094	1	5.34982	1	5.34982	9.81376	NaN	NaN	NaN	1	18.2032	1	18.2032	17.5979	62.5	1	62.5	120
0.78273	1	9.37958	1	9.37958	10.1426	NaN	NaN	NaN	1	22.3302	1	22.3302	30.8185	67.5	1	67.5	92.5
0.418175	1	5.03727	1	5.03727	13.1016	NaN	NaN	NaN	1	20.6219	1	20.6219	20.575	77.5	1	77.5	85
0.725243	1	16.0071	1	16.0071	22.929	NaN	NaN	NaN	1	21.4857	1	21.4857	31.4471	70	1	70	87.5
0.901605	1	38.0786	1	38.0786	12.7423	NaN	NaN	NaN	1	31.7608	1	31.7608	31.986	62.5	1	62.5	72.5
0.911854	1	41.1822	1	41.1822	11.4406	NaN	NaN	NaN	1	23.3319	1	23.3319	27.1936	65	1	65	75
0.352939	1	32.6225	1	32.6225	12.2483	NaN	NaN	NaN	1	21.372	1	21.372	18.0442	62.5	1	62.5	70
0.78701	1	20.8137	1	20.8137	2.93777	NaN	NaN	NaN	1	15.0891	1	15.0891	14.2209	30	1	30	NaN
0.837704	1	17.3171	1	17.3171	12.6849	NaN	NaN	NaN	1	14.604	1	14.604	12.9113	30	1	30	40
-0.425625	1	9.69272	1	9.69272	8.27045	NaN	NaN	NaN	1	12.5428	1	12.5428	13.496	30	1	30	67.5
0.735133	1	22.6945	1	22.6945	11.8595	NaN	NaN	NaN	1	14.5219	1	14.5219	14.1963	30	1	30	95
-0.170634	1	12.8968	1	12.8968	11.4958	NaN	NaN	NaN	1	12.3827	1	12.3827	15.0672	32.5	1	32.5	120
0.466361	1	25.3391	1	25.3391	8.93227	NaN	NaN	NaN	1	16.0239	1	16.0239	13.5369	70	1	70	112.5
0.45785	1	4.35666	1	4.35666	4.68509	NaN	NaN	NaN	1	17.3948	1	17.3948	17.6778	67.5	1	67.5	NaN
0.800414	1	20.0132	1	20.0132	5.43542	NaN	NaN	NaN	1	14.0467	1	14.0467	18.9593	37.5	1	37.5	NaN
0.467394	1	7.44274	1	7.44274	3.90868	NaN	NaN	NaN	1	15.0343	1	15.0343	17.9289	37.5	1	37.5	62.5
0.844655	1	15.9609	1	15.9609	4.72559	NaN	NaN	NaN	1	14.7541	1	14.7541	15.758	65	1	65	65
0.613541	1	9.75744	1	9.75744	6.07483	NaN	NaN	NaN	1	16.328	1	16.328	20.0692	67.5	1	67.5	NaN
0.466261	1	7.15506	1	7.15506	4.61874	NaN	NaN	NaN	1	14.3308	1	14.3308	13.3581	50	1	50	47.5
-0.210515	1	12.6818	1	12.6818	NaN	NaN	NaN	NaN	1	14.9235	1	14.9235	NaN	42.5	1	42.5	NaN
0.78501	1	18.0531	1	18.0531	7.28156	NaN	NaN	NaN	1	14.968	1	14.968	15.5757	40	1	40	82.5
0.545631	1	19.18	1	19.18	6.94816	NaN	NaN	NaN	1	17.3453	1	17.3453	15.6471	40	1	40	85
0.668186	1	16.3459	1	16.3459	12.2409	NaN	NaN	NaN	1	15.2938	1	15.2938	15.5757	40	1	40	NaN
0.535283	1	22.0941	1	22.0941	11.2211	NaN	NaN	NaN	1	15.3045	1	15.3045	NaN	77.5	1	77.5	NaN
0.756266	1	27.288	1	27.288	9.73407	NaN	NaN	NaN	1	16.3187	1	16.3187	13.816	70	1	70	NaN
0.623513	1	16.1503	1	16.1503	4.95889	NaN	NaN	NaN	1	13.4687	1	13.4687	14.2943	62.5	1	62.5	65
0.429506	1	24.6986	1	24.6986	6.76445	NaN	NaN	NaN	1	12.6214	1	12.6214	15.0672	30	1	30	77.5
0.930871	1	32.4005	1	32.4005	1.75381	NaN	NaN	NaN	1	12.4151	1	12.4151	18.1278	32.5	1	32.5	NaN
0.330963	1	10.7093	1	10.7093	7.29073	NaN	NaN	NaN	1	12.5586	1	12.5586	16.0045	57.5	1	57.5	NaN
0.355506	1	15.9261	1	15.9261	5.58651	NaN	NaN	NaN	1	12.4151	1	12.4151	22.3152	30	1	30	NaN
0.715126	1	14.4888	1	14.4888	7.86639	NaN	NaN	NaN	1	13.7242	1	13.7242	16.0529	52.5	1	52.5	NaN
0.32469	1	31.0129	1	31.0129	8.5729	NaN	NaN	NaN	1	13.1601	1	13.1601	14.2332	35	1	35	85
-0.150697	1	3.03353	1	3.03353	1.09295	NaN	NaN	NaN	1	12.3827	1	12.3827	16.852	40	1	40	72.5
0.804437	1	12.8272	1	12.8272	2.20681	NaN	NaN	NaN	1	13.5909	1	13.5909	NaN	35	1	35	80
0.0263245	1	28.2147	1	28.2147	6.01315	NaN	NaN	NaN	1	12.8211	1	12.8211	18.6785	35	1	35	NaN
0.226886	1	22.4342	1	22.4342	5.24913	NaN	NaN	NaN	1	11.9458	1	11.9458	14.5807	35	1	35	NaN
0.55003	1	3.18844	1	3.18844	0.303679	NaN	NaN	NaN	1	13.6978	1	13.6978	NaN	65	1	65	90
0.496212	1	33.0036	1	33.0036	9.89318	NaN	NaN	NaN	1	12.3011	1	12.3011	14.9569	35	1	35	97.5
0.756055	1	20.2441	1	20.2441	4.14289	NaN	NaN	NaN	1	14.6621	1	14.6621	14.8899	37.5	1	37.5	90
0.289325	1	21.5647	1	21.5647	3.31317	NaN	NaN	NaN	1	12.745	1	12.745	13.0588	37.5	1	37.5	60
0.0902972	1	11.5445	1	11.5445	2.91719	NaN	NaN	NaN	1	13.6312	1	13.6312	15.5859	35	1	35	NaN
0.60891	1	27.7296	1	27.7296	8.44908	NaN	NaN	NaN	1	12.4952	1	12.4952	14.3911	37.5	1	37.5	NaN
0.647036	1	23.7275	1	23.7275	5.2994	NaN	NaN	NaN	1	12.7144	1	12.7144	12.0323	42.5	1	42.5	NaN
-0.359939	1	2.06281	1	2.06281	1.91563	NaN	NaN	NaN	1	15.3151	1	15.3151	26.669	65	1	65	NaN
0.52597	1	5.29404	1	5.29404	1.85578	NaN	NaN	NaN	1	13.4136	1	13.4136	14.9569	32.5	1	32.5	NaN
0.679758	1	19.3607	1	19.3607	3.47477	NaN	NaN	NaN	1	13.5774	1	13.5774	16.0239	37.5	1	37.5	NaN
-0.202544	2	7.85921	2			NaN	NaN	NaN	1	37.9783	2			67.5	2
-0.321934	2	9.81376	2			NaN	NaN	NaN	1	17.5979	2			120	2
-0.278327	2	10.1426	2			NaN	NaN	NaN	1	30.8185	2			92.5	2
0.264491	2	13.1016	2			NaN	NaN	NaN	1	20.575	2			85	2
0.738254	2	22.929	2			NaN	NaN	NaN	1	31.4471	2			87.5	2
0.146976	2	12.7423	2			NaN	NaN	NaN	1	31.986	2			72.5	2
-0.065699	2	11.4406	2			NaN	NaN	NaN	1	27.1936	2			75	2
-0.0799615	2	12.2483	2			NaN	NaN	NaN	1	18.0442	2			70	2
-0.181631	2	2.93777	2			NaN	NaN	NaN	1	14.2209	2			NaN	2
-0.4088	2	12.6849	2			NaN	NaN	NaN	1	12.9113	2			40	2
0.140272	2	8.27045	2			NaN	NaN	NaN	1	13.496	2			67.5	2
-0.662603	2	11.8595	2			NaN	NaN	NaN	1	14.1963	2			95	2
0.287324	2	11.4958	2			NaN	NaN	NaN	1	15.0672	2			120	2
0.212561	2	8.93227	2			NaN	NaN	NaN	1	13.5369	2			112.5	2
-0.0857813	2	4.68509	2			NaN	NaN	NaN	1	17.6778	2			NaN	2
0.404345	2	5.43542	2			NaN	NaN	NaN	1	18.9593	2			NaN	2
0.177377	2	3.90868	2			NaN	NaN	NaN	1	17.9289	2			62.5	2
0.0243146	2	4.72559	2			NaN	NaN	NaN	1	15.758	2			65	2
0.00201815	2	6.07483	2			NaN	NaN	NaN	1	20.0692	2			NaN	2
-0.0544255	2	4.61874	2			NaN	NaN	NaN	1	13.3581	2			47.5	2
-0.553266	2	NaN	2			NaN	NaN	NaN	1	NaN	2			NaN	2
0.0849213	2	7.28156	2			NaN	NaN	NaN	1	15.5757	2			82.5	2
0.120496	2	6.94816	2			NaN	NaN	NaN	1	15.6471	2			85	2
0.887552	2	12.2409	2			NaN	NaN	NaN	1	15.5757	2			NaN	2
0.251352	2	11.2211	2			NaN	NaN	NaN	1	13.816	2			NaN	2
-0.00638542	2	9.73407	2			NaN	NaN	NaN	1	14.2943	2			NaN	2
0.760144	2	4.95889	2			NaN	NaN	NaN	1	15.0672	2			65	2
-0.365727	2	6.76445	2			NaN	NaN	NaN	1	18.1278	2			77.5	2
0.466458	2	1.75381	2			NaN	NaN	NaN	1	16.0045	2			NaN	2
-0.00272265	2	7.29073	2			NaN	NaN	NaN	1	22.3152	2			NaN	2
-0.310626	2	5.58651	2			NaN	NaN	NaN	1	16.0529	2			NaN	2
0.0361741	2	7.86639	2			NaN	NaN	NaN	1	14.2332	2			NaN	2
-0.142459	2	8.5729	2			NaN	NaN	NaN	1	16.852	2			85	2
0.260401	2	1.09295	2			NaN	NaN	NaN	1	18.6785	2			72.5	2
0.830882	2	2.20681	2			NaN	NaN	NaN	1	14.5807	2			80	2
-0.430331	2	6.01315	2			NaN	NaN	NaN	1	14.9569	2			NaN	2
-0.479041	2	5.24913	2			NaN	NaN	NaN	1	14.8899	2			NaN	2
-0.100522	2	0.303679	2			NaN	NaN	NaN	1	13.0588	2			90	2
0.15751	2	9.89318	2			NaN	NaN	NaN	1	15.5859	2			97.5	2
0.101157	2	4.14289	2			NaN	NaN	NaN	1	14.3911	2			90	2
0.17763	2	3.31317	2			NaN	NaN	NaN	1	12.0323	2			60	2
-0.571322	2	2.91719	2			NaN	NaN	NaN	1	26.669	2			NaN	2
-0.116247	2	8.44908	2			NaN	NaN	NaN	1	14.9569	2			NaN	2
0.00943798	2	5.2994	2			NaN	NaN	NaN	1	16.0239	2			NaN	2
-0.119047	2	1.91563	2			NaN	NaN	NaN	1	24.6001	3			NaN	2
0.166523	2	1.85578	2			NaN	NaN	NaN	1	19.3125	3			NaN	2
-0.122552	2	3.47477	2			NaN	NaN	NaN	1	24.1011	3			NaN	2
0.0800432	2	12.3473	3			NaN	NaN	NaN	1	20.8988	3			65	3
-0.182283	2	6.69813	3			NaN	NaN	NaN	1	23.7888	3			70	3
-0.110491	2	15.8773	3			NaN	NaN	NaN	1	23.0919	3			67.5	3
0.276638	2	18.2052	3			NaN	NaN	NaN	1	22.7607	3			62.5	3
0.191269	2	12.6796	3			NaN	NaN	NaN	1	20.9839	3			70	3
0.421773	2	16.4623	3			NaN	NaN	NaN	1	13.7506	3			67.5	3
-0.323933	2	19.0432	3			NaN	NaN	NaN	1	13.7899	3			67.5	3
0.559441	2	17.7251	3			NaN	NaN	NaN	1	12.637	3			65	3
0.19479	2	6.96352	3			NaN	NaN	NaN	1	12.668	3			80	3
-0.198944	2	12.7983	3			NaN	NaN	NaN	1	13.3302	3			30	3
-0.0984571	2	13.1684	3			NaN	NaN	NaN	1	17.2205	3			35	3
-0.148713	2	26.8022	3			NaN	NaN	NaN	1	15.8773	3			30	3
0.335057	2	13.6029	3			NaN	NaN	NaN	1	17.7096	3			77.5	3
0.0604371	2	7.91571	3			NaN	NaN	NaN	1	13.1457	3			70	3
0.60139	2	9.29921	3			NaN	NaN	NaN	1	13.2598	3			37.5	3
-0.684454	2	15.3819	3			NaN	NaN	NaN	1	12.8664	3			37.5	3
-0.172572	2	6.1844	3			NaN	NaN	NaN	1	15.9558	3			35	3
-0.49293	2	7.82976	3			NaN	NaN	NaN	1	15.6876	3			37.5	3
-0.00122846	2	7.23167	3			NaN	NaN	NaN	1	17.5415	3			52.5	3
-0.0581051	2	4.4183	3			NaN	NaN	NaN	1	18.4986	3			82.5	3
-0.194845	2	7.47086	3			NaN	NaN	NaN	1	17.9134	3			42.5	3
0.596428	2	4.97326	3			NaN	NaN	NaN	1	14.8562	3			110	3
0.254097	2	11.1998	3			NaN	NaN	NaN	1	15.9558	3			140	3
0.0396517	2	9.51195	3			NaN	NaN	NaN	1	11.9806	3			72.5	3
0.635168	2	8.68698	3			NaN	NaN	NaN	1	14.415	3			40	3
0.443865	2	12.4273	3			NaN	NaN	NaN	1	13.2739	3			97.5	3
0.404722	2	41.3396	3			NaN	NaN	NaN	1	14.7541	3			30	3
-0.824341	2	42.9203	3			NaN	NaN	NaN	1	11.7148	3			75	3
0.338373	2	39.4754	3			NaN	NaN	NaN	1	13.711	3			27.5	3
0.310428	2	16.8484	3			NaN	NaN	NaN	1	15.808	3			27.5	3
-0.0474249	2	7.80575	3			NaN	NaN	NaN	1	15.4932	3			30	3
0.512712	2	17.6572	3			NaN	NaN	NaN	1	17.4685	3			30	3
0.152143	2	24.0473	3			NaN	NaN	NaN	1	14.6157	3			97.5	3
-0.220135	2	3.69972	3			NaN	NaN	NaN	1	14.7541	3			40	3
0.16813	2	25.7981	3			NaN	NaN	NaN	1	13.7637	3			35	3
0.482073	2	10.7007	3			NaN	NaN	NaN	1	14.427	3			37.5	3
-0.416033	2	17.408	3			NaN	NaN	NaN	1	14.4983	3			72.5	3
-0.19568	2	11.4546	3			NaN	NaN	NaN	1	16.0336	3			37.5	3
-0.0392617	2	19.8213	3			NaN	NaN	NaN	1	14.6852	3			37.5	3
-0.175029	2	13.4925	3			NaN	NaN	NaN	1	14.6157	3			40	3
0.251352	2	12.7856	3			NaN	NaN	NaN	1	13.1744	3			72.5	3
-0.0324055	2	11.649	3			NaN	NaN	NaN	1	11.6967	3			37.5	3
0.48711	2	34.4169	3			NaN	NaN	NaN	1	13.1313	3			37.5	3
-0.000686872	2	21.6989	3			NaN	NaN	NaN	1	13.8809	3			37.5	3
0.0675457	2	28.0127	3			NaN	NaN	NaN	1					35	3
0.00432501	2	48.1151	3			NaN	NaN	NaN	1					37.5	3
0.0969437	2	14.2262	3			NaN	NaN	NaN	1					37.5	3
0.0357351	2					NaN	NaN	NaN	1
-0.762084	2					NaN	NaN	NaN	1
0.262786	2					NaN	NaN	NaN	1
0.285856	2					NaN	NaN	NaN	1
0.0820596	2					NaN	NaN	NaN	1
-0.00122846	2					NaN	NaN	NaN	1
0.39913	2					NaN	NaN	NaN	1
0.464078	2					NaN	NaN	NaN	1
0.568719	2					NaN	NaN	NaN	1
-0.296512	2					NaN	NaN	NaN	1
-0.100414	2					NaN	NaN	NaN	1
0.116259	2					NaN	NaN	NaN	1
-0.0554907	2					NaN	NaN	NaN	1
0.325227	2					NaN	NaN	NaN	1
-0.0884302	2					NaN	NaN	NaN	1
0.304625	2					NaN	NaN	NaN	1
-0.343686	2					NaN	NaN	NaN	1
-0.313656	2					NaN	NaN	NaN	1
-0.131846	2					NaN	NaN	NaN	1
-0.472477	2					NaN	NaN	NaN	1
-0.306554	2					NaN	NaN	NaN	1
-0.0742432	2					NaN	NaN	NaN	1
0.559441	2					NaN	NaN	NaN	1
-0.180246	2					NaN	NaN	NaN	1
0.152296	2					NaN	NaN	NaN	1
0.617177	2					NaN	NaN	NaN	1
-0.11019	2					NaN	NaN	NaN	1
-0.0431173	2					NaN	NaN	NaN	1
0.384069	2					NaN	NaN	NaN	1
0.0212079	2					NaN	NaN	NaN	1
0.428994	2					NaN	NaN	NaN	1
0.631169	2					NaN	NaN	NaN	1
0.0293068	2					NaN	NaN	NaN	1
-0.764841	2					NaN	NaN	NaN	1
0.44298	2					NaN	NaN	NaN	1
0.896245	2					NaN	NaN	NaN	1
-0.203962	2					NaN	NaN	NaN	1
-0.525743	2					NaN	NaN	NaN	1
0.495507	2					NaN	NaN	NaN	1
-0.3647	2					NaN	NaN	NaN	1
0.371226	2					NaN	NaN	NaN	1
0.340847	2					NaN	NaN	NaN	1
0.296353	2					NaN	NaN	NaN	1
0.418545	2					NaN	NaN	NaN	1
0.231551	2					NaN	NaN	NaN	1
0.183227	2					NaN	NaN	NaN	1
-0.482225	2					NaN	NaN	NaN	1
0.22512	2					NaN	NaN	NaN	1
-0.217553	2					NaN	NaN	NaN	1
0.00213737	2					NaN	NaN	NaN	1
0.0438688	2					NaN	NaN	NaN	1
0.53411	2					NaN	NaN	NaN	1
0.30918	2					NaN	NaN	NaN	1
0.536276	2					NaN	NaN	NaN	1
-0.258098	2					NaN	NaN	NaN	1
0.216463	2					NaN	NaN	NaN	1
-0.062495	2					NaN	NaN	NaN	1
-0.0772194	2					NaN	NaN	NaN	1
-0.0905766	2					NaN	NaN	NaN	1
0.611421	2					NaN	NaN	NaN	1
0.103233	2					NaN	NaN	NaN	1
0.566017	2					NaN	NaN	NaN	1
0.44298	2					NaN	NaN	NaN	1
0.220164	2					NaN	NaN	NaN	1
0.588521	2					NaN	NaN	NaN	1
0.0390388	2					NaN	NaN	NaN	1
0.120267	2					NaN	NaN	NaN	1
-0.271893	2					NaN	NaN	NaN	1
0.122328	2					NaN	NaN	NaN	1
0.293388	2					NaN	NaN	NaN	1
0.39913	2					NaN	NaN	NaN	1
-0.554287	2					NaN	NaN	NaN	1
0.381853	2					NaN	NaN	NaN	1
-0.0230969	2					NaN	NaN	NaN	1
-0.518411	2					NaN	NaN	NaN	1
0.106231	2					NaN	NaN	NaN	1
-0.031923	2					NaN	NaN	NaN	1
-0.00893896	2					NaN	NaN	NaN	1
0.29913	2					NaN	NaN	NaN	1
0.335057	2					NaN	NaN	NaN	1
0.518616	2					NaN	NaN	NaN	1
-0.467028	2					4	3	9.87502	1
0.272842	2					NaN	NaN	NaN	1
-0.0623418	2					NaN	NaN	NaN	1
-0.100644	2					NaN	NaN	NaN	1
0.287129	2					NaN	NaN	NaN	1
0.493713	2					NaN	NaN	NaN	1
0.338083	2					NaN	NaN	NaN	1
-0.22986	2					NaN	NaN	NaN	1
0.0542234	2					NaN	NaN	NaN	1
-0.0581051	2					NaN	NaN	NaN	1
0.569663	2					NaN	NaN	NaN	1
0.529392	2					NaN	NaN	NaN	1
-0.0857813	2					NaN	NaN	NaN	1
0.0548426	2					NaN	NaN	NaN	1
0.0207468	2					NaN	NaN	NaN	1
0.314418	2					NaN	NaN	NaN	1
0.0843247	2					NaN	NaN	NaN	1
0.421773	2					NaN	NaN	NaN	1
0.0400497	2					NaN	NaN	NaN	1
0.372858	2					NaN	NaN	NaN	1
0.106231	2					NaN	NaN	NaN	1
0.343416	2					NaN	NaN	NaN	1
-0.280085	2					NaN	NaN	NaN	1
-0.107999	2					NaN	NaN	NaN	1
-0.589809	2					NaN	NaN	NaN	1
0.168344	2					NaN	NaN	NaN	1
-0.358636	2					NaN	NaN	NaN	1
-0.013999	2					NaN	NaN	NaN	1
0.450995	2					NaN	NaN	NaN	1
-0.14078	2					NaN	NaN	NaN	1
-0.498767	2					NaN	NaN	NaN	1
0.464132	2					NaN	NaN	NaN	1
0.408539	2					NaN	NaN	NaN	1
0.0693677	2					NaN	NaN	NaN	1
0.683822	2					NaN	NaN	NaN	1
0.332694	2					NaN	NaN	NaN	1
-0.48672	2					NaN	NaN	NaN	1
-0.441916	2					NaN	NaN	NaN	1
0.226076	2					NaN	NaN	NaN	1
0.394853	2					NaN	NaN	NaN	1
-0.645098	2					NaN	NaN	NaN	1
-0.0740423	2					NaN	NaN	NaN	1
0.353652	2					NaN	NaN	NaN	1
0.289322	2					NaN	NaN	NaN	1
0.307105	2					NaN	NaN	NaN	1
-0.602991	2					NaN	NaN	NaN	1
0.236101	2					NaN	NaN	NaN	1
0.40849	2					NaN	NaN	NaN	1
-0.127921	2					NaN	NaN	NaN	1
0.500194	2					NaN	NaN	NaN	1
0.161238	2					NaN	NaN	NaN	1
-0.125555	2					1	5	2.46875	1
-0.500316	2					NaN	NaN	NaN	1
0.418545	2					NaN	NaN	NaN	1
-0.344642	2					3	4	7.40626	1
-0.684454	2					NaN	NaN	NaN	1
-0.41841	2					NaN	NaN	NaN	1
0.244395	2					NaN	NaN	NaN	1
0.150531	2					NaN	NaN	NaN	1
-0.21069	2					NaN	NaN	NaN	1
0.0439064	2					NaN	NaN	NaN	1
0.631975	2					NaN	NaN	NaN	1
0.193082	2					NaN	NaN	NaN	1
-0.122078	2					NaN	NaN	NaN	1
0.0572418	2					NaN	NaN	NaN	1
0.512712	2					NaN	NaN	NaN	1
0.189125	2					NaN	NaN	NaN	1
0.526482	2					NaN	NaN	NaN	1
-0.181235	2					NaN	NaN	NaN	1
-0.217553	2					NaN	NaN	NaN	1
-0.400381	2					NaN	NaN	NaN	1
-0.229282	2					NaN	NaN	NaN	1
0.353835	2					NaN	NaN	NaN	1
-0.2878	2					NaN	NaN	NaN	1
0.216463	2					NaN	NaN	NaN	1
0.27467	2					NaN	NaN	NaN	1
0.387525	2					NaN	NaN	NaN	1
0.4371	2					NaN	NaN	NaN	1
-0.284469	2					NaN	NaN	NaN	1
-0.425971	2					NaN	NaN	NaN	1
-0.483227	2					NaN	NaN	NaN	1
0.28441	2					3	2	7.40626	1
-0.215291	2					NaN	NaN	NaN	1
0.0732511	2					NaN	NaN	NaN	1
0.0635986	2					NaN	NaN	NaN	1
-0.0548354	2					NaN	NaN	NaN	1
-0.015673	2					NaN	NaN	NaN	1
0.0411306	2					NaN	NaN	NaN	1
-0.160495	2					NaN	NaN	NaN	1
-0.188354	2					NaN	NaN	NaN	1
0.138455	2					NaN	NaN	NaN	1
0.355495	2					NaN	NaN	NaN	1
-0.213142	2					NaN	NaN	NaN	1
0.0434855	2					NaN	NaN	NaN	1
0.219075	2					NaN	NaN	NaN	1
-0.24574	2					NaN	NaN	NaN	1
0.209384	2					NaN	NaN	NaN	1
0.666584	2					NaN	NaN	NaN	1
0.565892	2					NaN	NaN	NaN	1
0.508647	2					NaN	NaN	NaN	1
0.768963	2					NaN	NaN	NaN	1
0.00670234	2					NaN	NaN	NaN	1
-0.115367	2					NaN	NaN	NaN	1
0.665223	2					NaN	NaN	NaN	1
0.156546	2					NaN	NaN	NaN	1
0.264254	2					NaN	NaN	NaN	1
0.0512868	2					NaN	NaN	NaN	1
-0.467188	2					NaN	NaN	NaN	1
-0.031923	2					NaN	NaN	NaN	1
0.20776	2					NaN	NaN	NaN	1
0.387525	2					NaN	NaN	NaN	1
0.0693677	2					NaN	NaN	NaN	1
0.00213737	2					NaN	NaN	NaN	1
-0.162249	2					NaN	NaN	NaN	1
-0.115367	2					NaN	NaN	NaN	1
0.211889	2					NaN	NaN	NaN	1
0.440863	2					NaN	NaN	NaN	1
-0.256406	2					NaN	NaN	NaN	1
-0.213506	2					NaN	NaN	NaN	1
-0.257239	2					NaN	NaN	NaN	1
0.450345	2					NaN	NaN	NaN	1
0.506428	2					NaN	NaN	NaN	1
0.0308324	2					NaN	NaN	NaN	1
-0.000686872	2					NaN	NaN	NaN	1
0.721196	2					NaN	NaN	NaN	1
0.319089	2					NaN	NaN	NaN	1
0.296353	2					NaN	NaN	NaN	1
0.339231	2					NaN	NaN	NaN	1
0.856214	2					NaN	NaN	NaN	1
0.298113	2					NaN	NaN	NaN	1
0.116235	2					NaN	NaN	NaN	1
0.529816	2					NaN	NaN	NaN	1
-0.396829	2					NaN	NaN	NaN	1
0.168344	2					NaN	NaN	NaN	1
0.0407557	2					NaN	NaN	NaN	1
0.424964	2					NaN	NaN	NaN	1
0.40849	2					NaN	NaN	NaN	1
0.00677742	2					NaN	NaN	NaN	1
-0.330681	2					NaN	NaN	NaN	1
0.266926	2					NaN	NaN	NaN	1
0.338859	2					NaN	NaN	NaN	1
-0.25234	2					NaN	NaN	NaN	1
0.161788	2					NaN	NaN	NaN	1
0.347474	2					NaN	NaN	NaN	1
0.529816	2					NaN	NaN	NaN	1
-0.0474629	2					NaN	NaN	NaN	1
0.507451	2					NaN	NaN	NaN	1
0.425349	2					NaN	NaN	NaN	1
0.613807	2					NaN	NaN	NaN	1
-0.113578	2					NaN	NaN	NaN	1
-0.116803	2					NaN	NaN	NaN	1
0.0414862	2					NaN	NaN	NaN	1
0.235172	2					NaN	NaN	NaN	1
0.120496	2					NaN	NaN	NaN	1
-0.242581	2					NaN	NaN	NaN	1
-0.053809	2					NaN	NaN	NaN	1
-0.261092	2					NaN	NaN	NaN	1
0.105168	2					NaN	NaN	NaN	1
0.662362	2					NaN	NaN	NaN	1
0.126482	2					NaN	NaN	NaN	1
-0.0268146	2					NaN	NaN	NaN	1
0.625783	2					NaN	NaN	NaN	1
0.0779933	2					NaN	NaN	NaN	1
-0.310359	2					NaN	NaN	NaN	1
0.257649	2					NaN	NaN	NaN	1
0.352323	2					NaN	NaN	NaN	1
0.123209	2					NaN	NaN	NaN	1
0.467184	2					NaN	NaN	NaN	1
0.718073	2					NaN	NaN	NaN	1
-0.0492864	2					NaN	NaN	NaN	1
-0.441916	2					NaN	NaN	NaN	1
0.0293068	2					NaN	NaN	NaN	1
0.39607	2					NaN	NaN	NaN	1
0.30918	2					NaN	NaN	NaN	1
0.588544	2					NaN	NaN	NaN	1
0.0086611	2					NaN	NaN	NaN	1
0.378915	2					NaN	NaN	NaN	1
0.0748928	2					NaN	NaN	NaN	1
0.343327	2					NaN	NaN	NaN	1
0.506057	2					NaN	NaN	NaN	1
0.258935	2					NaN	NaN	NaN	1
0.565941	2					NaN	NaN	NaN	1
0.225444	2					NaN	NaN	NaN	1
-0.274506	2					NaN	NaN	NaN	1
0.566017	2					NaN	NaN	NaN	1
-0.218785	2					NaN	NaN	NaN	1
0.0822579	2					NaN	NaN	NaN	1
0.295558	2					NaN	NaN	NaN	1
0.359193	2					NaN	NaN	NaN	1
-0.341907	2					NaN	NaN	NaN	1
0.248342	2					NaN	NaN	NaN	1
0.174229	2					NaN	NaN	NaN	1
-0.0431173	2					NaN	NaN	NaN	1
0.127149	2					NaN	NaN	NaN	1
0.201933	2					NaN	NaN	NaN	1
0.0357351	2					NaN	NaN	NaN	1
-0.209165	2					NaN	NaN	NaN	1
-0.297052	2					NaN	NaN	NaN	1
0.031132	2					NaN	NaN	NaN	1
0.720061	2					NaN	NaN	NaN	1
0.00582464	2					NaN	NaN	NaN	1
0.057276	2					NaN	NaN	NaN	1
0.590889	2					NaN	NaN	NaN	1
0.278185	2					NaN	NaN	NaN	1
-0.162406	2					NaN	NaN	NaN	1
0.0542525	2					NaN	NaN	NaN	1
-0.301308	2					NaN	NaN	NaN	1
0.502281	2					NaN	NaN	NaN	1
0.506428	2					NaN	NaN	NaN	1
-0.403334	2					NaN	NaN	NaN	1
0.0602957	2					NaN	NaN	NaN	1
0.259295	2					NaN	NaN	NaN	1
-0.323933	2					NaN	NaN	NaN	1
-0.117222	2					NaN	NaN	NaN	1
0.548375	2					NaN	NaN	NaN	1
-0.310359	2					NaN	NaN	NaN	1
0.171464	2					3	3	7.40626	1
0.057276	2					NaN	NaN	NaN	1
0.00943798	2					NaN	NaN	NaN	1
0.270424	2					NaN	NaN	NaN	1
-0.28647	2					NaN	NaN	NaN	1
-0.295077	2					NaN	NaN	NaN	1
-0.133178	2					NaN	NaN	NaN	1
-0.311303	2					NaN	NaN	NaN	1
-0.514921	2					NaN	NaN	NaN	1
-0.0334055	2					NaN	NaN	NaN	1
0.323372	2					NaN	NaN	NaN	1
0.0705248	2					NaN	NaN	NaN	1
0.0444978	2					NaN	NaN	NaN	1
0.470106	2					NaN	NaN	NaN	1
0.0160912	2					NaN	NaN	NaN	1
0.263163	2					NaN	NaN	NaN	1
0.207933	2					NaN	NaN	NaN	1
-0.304079	2					NaN	NaN	NaN	1
0.316789	2					NaN	NaN	NaN	1
-0.400381	2					NaN	NaN	NaN	1
0.493112	2					NaN	NaN	NaN	1
0.422379	2					NaN	NaN	NaN	1
0.098499	2					NaN	NaN	NaN	1
0.101415	2					NaN	NaN	NaN	1
-0.545958	2					NaN	NaN	NaN	1
0.595069	2					NaN	NaN	NaN	1
0.615986	2					NaN	NaN	NaN	1
0.413567	2					NaN	NaN	NaN	1
0.28441	2					NaN	NaN	NaN	1
0.0407557	2					NaN	NaN	NaN	1
0.483721	2					NaN	NaN	NaN	1
0.312209	2					NaN	NaN	NaN	1
-0.00646429	2					NaN	NaN	NaN	1
0.473152	2					NaN	NaN	NaN	1
0.340449	2					NaN	NaN	NaN	1
0.315172	2					NaN	NaN	NaN	1
-0.248771	2					NaN	NaN	NaN	1
0.270009	2					NaN	NaN	NaN	1
-0.301679	2					NaN	NaN	NaN	1
0.632156	2					NaN	NaN	NaN	1
-0.383667	2					NaN	NaN	NaN	1
0.378915	2					NaN	NaN	NaN	1
0.295558	2					NaN	NaN	NaN	1
-0.425971	2					NaN	NaN	NaN	1
0.0254334	2					NaN	NaN	NaN	1
-0.400381	2					NaN	NaN	NaN	1
0.328121	2					NaN	NaN	NaN	1
-0.492459	2					NaN	NaN	NaN	1
0.0796594	2					NaN	NaN	NaN	1
0.0890238	2					NaN	NaN	NaN	1
0.486372	2					NaN	NaN	NaN	1
0.048708	2					NaN	NaN	NaN	1
0.508647	2					NaN	NaN	NaN	1
0.00423256	2					NaN	NaN	NaN	1
-0.240166	2					NaN	NaN	NaN	1
0.11263	2					NaN	NaN	NaN	1
0.667001	2					NaN	NaN	NaN	1
0.0718526	2					NaN	NaN	NaN	1
-0.348827	2					NaN	NaN	NaN	1
0.0834528	2					NaN	NaN	NaN	1
-0.0839649	2					NaN	NaN	NaN	1
-0.465293	2					NaN	NaN	NaN	1
0.266926	2					NaN	NaN	NaN	1
-0.0522126	2					NaN	NaN	NaN	1
0.0931566	2					NaN	NaN	NaN	1
-0.186547	2					NaN	NaN	NaN	1
0.213589	2					3	3	7.40626	1
0.311664	2					NaN	NaN	NaN	1
-0.0943309	2					NaN	NaN	NaN	1
0.286159	2					NaN	NaN	NaN	1
0.00175354	2					NaN	NaN	NaN	1
0.0645873	2					NaN	NaN	NaN	1
0.054771	2					NaN	NaN	NaN	1
0.459624	2					NaN	NaN	NaN	1
-0.090886	2					NaN	NaN	NaN	1
0.0239661	2					NaN	NaN	NaN	1
0.335959	2					NaN	NaN	NaN	1
-0.192291	2					NaN	NaN	NaN	1
0.206656	2					NaN	NaN	NaN	1
0.87106	2					NaN	NaN	NaN	1
-0.174686	2					NaN	NaN	NaN	1
0.625783	2					NaN	NaN	NaN	1
-0.425884	2					NaN	NaN	NaN	1
0.0773615	2					NaN	NaN	NaN	1
0.443372	2					1	4	2.46875	1
-0.483668	2					NaN	NaN	NaN	1
0.420748	2					NaN	NaN	NaN	1
0.353976	2					NaN	NaN	NaN	1
0.577657	2					NaN	NaN	NaN	1
0.373185	2					NaN	NaN	NaN	1
0.234786	2					NaN	NaN	NaN	1
-0.296512	2					NaN	NaN	NaN	1
-0.167992	2					NaN	NaN	NaN	1
0.547009	2					NaN	NaN	NaN	1
0.0640044	2					NaN	NaN	NaN	1
-0.370365	2					NaN	NaN	NaN	1
0.329098	2					NaN	NaN	NaN	1
0.403393	2					NaN	NaN	NaN	1
0.284391	2					NaN	NaN	NaN	1
0.4356	2					NaN	NaN	NaN	1
-0.116247	2					NaN	NaN	NaN	1
0.166833	2					NaN	NaN	NaN	1
-0.167763	2					4	3	9.87502	1
0.0258468	2					NaN	NaN	NaN	1
0.547009	2					NaN	NaN	NaN	1
0.460545	2					NaN	NaN	NaN	1
-0.242153	2					NaN	NaN	NaN	1
0.191129	2					NaN	NaN	NaN	1
0.0618603	2					NaN	NaN	NaN	1
-0.106311	2					NaN	NaN	NaN	1
-0.273216	2					NaN	NaN	NaN	1
0.349285	2					NaN	NaN	NaN	1
-0.118017	2					NaN	NaN	NaN	1
0.111114	2					NaN	NaN	NaN	1
0.608318	2					NaN	NaN	NaN	1
0.136649	2					NaN	NaN	NaN	1
0.118476	2					NaN	NaN	NaN	1
-0.0431173	2					NaN	NaN	NaN	1
0.0542525	2					NaN	NaN	NaN	1
0.827243	2					NaN	NaN	NaN	1
0.250201	2					NaN	NaN	NaN	1
-0.164085	2					NaN	NaN	NaN	1
-0.0693392	2					NaN	NaN	NaN	1
-0.341907	2					NaN	NaN	NaN	1
0.507838	2					NaN	NaN	NaN	1
-0.336985	2					NaN	NaN	NaN	1
0.287324	2					NaN	NaN	NaN	1
-0.730927	2					NaN	NaN	NaN	1
0.414225	2					NaN	NaN	NaN	1
0.832372	2					NaN	NaN	NaN	1
-0.0772194	2					NaN	NaN	NaN	1
-0.521646	2					NaN	NaN	NaN	1
0.031185	2					NaN	NaN	NaN	1
0.403393	2					NaN	NaN	NaN	1
0.24419	2					NaN	NaN	NaN	1
0.159483	2					NaN	NaN	NaN	1
-0.518045	2					NaN	NaN	NaN	1
-0.0581051	2					NaN	NaN	NaN	1
0.00887347	2					NaN	NaN	NaN	1
0.218006	2					NaN	NaN	NaN	1
0.39424	2					NaN	NaN	NaN	1
0.154944	2					NaN	NaN	NaN	1
-0.477603	2					NaN	NaN	NaN	1
0.381853	2					NaN	NaN	NaN	1
0.0862598	2					NaN	NaN	NaN	1
-0.280085	2					NaN	NaN	NaN	1
0.118042	2					NaN	NaN	NaN	1
0.555233	2					NaN	NaN	NaN	1
-0.492275	2					NaN	NaN	NaN	1
-0.188557	2					NaN	NaN	NaN	1
0.349311	2					NaN	NaN	NaN	1
0.37799	2					NaN	NaN	NaN	1
-0.256406	2					NaN	NaN	NaN	1
-0.304344	2					NaN	NaN	NaN	1
0.146232	2					NaN	NaN	NaN	1
-0.179433	2					NaN	NaN	NaN	1
0.0931566	2					NaN	NaN	NaN	1
-0.292114	2					NaN	NaN	NaN	1
0.113408	2					NaN	NaN	NaN	1
0.896245	2					NaN	NaN	NaN	1
-0.144526	2					NaN	NaN	NaN	1
-0.824341	2					NaN	NaN	NaN	1
0.519269	2					NaN	NaN	NaN	1
-0.156592	2					NaN	NaN	NaN	1
0.211298	2					NaN	NaN	NaN	1
0.665223	2					NaN	NaN	NaN	1
0.547707	2					NaN	NaN	NaN	1
0.0732511	2					NaN	NaN	NaN	1
0.289571	2					NaN	NaN	NaN	1
-0.552602	2					NaN	NaN	NaN	1
0.00861429	2					NaN	NaN	NaN	1
-0.769302	2					NaN	NaN	NaN	1
-0.495297	2					NaN	NaN	NaN	1
0.349285	2					NaN	NaN	NaN	1
-0.25797	2					NaN	NaN	NaN	1
0.333552	2					NaN	NaN	NaN	1
-0.201878	2					NaN	NaN	NaN	1
-0.0900019	2					NaN	NaN	NaN	1
-0.13796	2					NaN	NaN	NaN	1
0.281206	2					NaN	NaN	NaN	1
-0.301308	2					NaN	NaN	NaN	1
-0.389958	2					NaN	NaN	NaN	1
0.373185	2					NaN	NaN	NaN	1
-0.397118	2					NaN	NaN	NaN	1
0.0890238	2					NaN	NaN	NaN	1
-0.370393	2					NaN	NaN	NaN	1
-0.0616588	2					NaN	NaN	NaN	1
0.247628	2					NaN	NaN	NaN	1
-0.0537525	2					NaN	NaN	NaN	1
0.820605	2					NaN	NaN	NaN	1
0.611421	2					NaN	NaN	NaN	1
0.273038	2					NaN	NaN	NaN	1
0.316971	2					NaN	NaN	NaN	1
-0.204998	2					NaN	NaN	NaN	1
0.00737705	2					NaN	NaN	NaN	1
-0.593025	2					NaN	NaN	NaN	1
0.120267	2					NaN	NaN	NaN	1
0.198152	2					NaN	NaN	NaN	1
-0.467188	2					NaN	NaN	NaN	1
0.4356	2					NaN	NaN	NaN	1
-0.0583917	2					NaN	NaN	NaN	1
0.644601	2					NaN	NaN	NaN	1
0.0956235	2					NaN	NaN	NaN	1
0.0262204	2					NaN	NaN	NaN	1
-0.554287	2					NaN	NaN	NaN	1
0.717061	2					NaN	NaN	NaN	1
0.761854	2					NaN	NaN	NaN	1
-0.178597	2					0	0	0	1
0.307088	2					NaN	NaN	NaN	1
-0.477603	2					NaN	NaN	NaN	1
-0.149545	2					NaN	NaN	NaN	1
0.11112	2					NaN	NaN	NaN	1
0.131897	2					NaN	NaN	NaN	1
-0.0583917	2					NaN	NaN	NaN	1
-0.270632	2					NaN	NaN	NaN	1
0.0334395	2					NaN	NaN	NaN	1
0.388682	2					NaN	NaN	NaN	1
0.298113	2					NaN	NaN	NaN	1
0.0882134	2					NaN	NaN	NaN	1
0.599209	2					NaN	NaN	NaN	1
0.276573	2					NaN	NaN	NaN	1
0.5381	2					NaN	NaN	NaN	1
-0.427109	2					NaN	NaN	NaN	1
0.662449	2					NaN	NaN	NaN	1
0.292015	2					NaN	NaN	NaN	1
0.193082	2					NaN	NaN	NaN	1
0.665651	2					NaN	NaN	NaN	1
0.175079	2					NaN	NaN	NaN	1
0.164447	2					NaN	NaN	NaN	1
-0.00122846	2					NaN	NaN	NaN	1
0.268466	2					NaN	NaN	NaN	1
-0.130289	2					NaN	NaN	NaN	1
-0.0567163	2					NaN	NaN	NaN	1
-0.43064	2					NaN	NaN	NaN	1
-0.156592	2					0	7	0	1
0.306999	2					NaN	NaN	NaN	1
0.321411	2					NaN	NaN	NaN	1
0.620933	2					0	3	0	1
0.0390388	2					NaN	NaN	NaN	1
-0.198206	2					NaN	NaN	NaN	1
0.472108	2					NaN	NaN	NaN	1
0.718325	2					NaN	NaN	NaN	1
0.588544	2					NaN	NaN	NaN	1
-0.130289	2					NaN	NaN	NaN	1
-0.285352	2					NaN	NaN	NaN	1
-0.192291	2					NaN	NaN	NaN	1
-0.392201	2					NaN	NaN	NaN	1
0.0400497	2					NaN	NaN	NaN	1
-0.57497	2					NaN	NaN	NaN	1
0.642285	2					NaN	NaN	NaN	1
-0.389958	2					NaN	NaN	NaN	1
-0.0543666	2					NaN	NaN	NaN	1
0.289322	2					NaN	NaN	NaN	1
0.034101	2					NaN	NaN	NaN	1
0.518753	2					NaN	NaN	NaN	1
-0.185585	2					NaN	NaN	NaN	1
0.135305	2					NaN	NaN	NaN	1
0.120377	2					NaN	NaN	NaN	1
0.536934	2					NaN	NaN	NaN	1
0.132359	2					NaN	NaN	NaN	1
-0.0740423	2					NaN	NaN	NaN	1
0.478447	2					NaN	NaN	NaN	1
0.0162619	2					NaN	NaN	NaN	1
-0.098103	2					NaN	NaN	NaN	1
-0.100522	2					NaN	NaN	NaN	1
-0.138327	2					NaN	NaN	NaN	1
0.198152	2					NaN	NaN	NaN	1
0.0403369	2					NaN	NaN	NaN	1
0.268466	2					NaN	NaN	NaN	1
0.328121	2					NaN	NaN	NaN	1
0.218048	2					NaN	NaN	NaN	1
0.537337	2					NaN	NaN	NaN	1
-0.353827	2					NaN	NaN	NaN	1
0.319074	2					NaN	NaN	NaN	1
0.293388	2					NaN	NaN	NaN	1
0.234471	2					NaN	NaN	NaN	1
-0.0236804	2					NaN	NaN	NaN	1
0.343327	2					NaN	NaN	NaN	1
0.168622	2					NaN	NaN	NaN	1
-0.252238	2					NaN	NaN	NaN	1
-0.050386	2					NaN	NaN	NaN	1
-0.097509	2					NaN	NaN	NaN	1
-0.693047	2					NaN	NaN	NaN	1
0.39432	2					NaN	NaN	NaN	1
0.0589837	2					NaN	NaN	NaN	1
-0.336177	2					NaN	NaN	NaN	1
-0.119047	2					NaN	NaN	NaN	1
-0.188354	2					NaN	NaN	NaN	1
-0.0497941	2					NaN	NaN	NaN	1
-0.238879	2					NaN	NaN	NaN	1
-0.0162581	2					NaN	NaN	NaN	1
0.197402	2					NaN	NaN	NaN	1
0.592826	2					NaN	NaN	NaN	1
0.218048	2					NaN	NaN	NaN	1
0.0227925	2					NaN	NaN	NaN	1
0.00129092	2					NaN	NaN	NaN	1
0.548375	2					NaN	NaN	NaN	1
0.113408	2					0	0	0	1
-0.450019	2					NaN	NaN	NaN	1
0.0694552	2					NaN	NaN	NaN	1
-0.348827	2					NaN	NaN	NaN	1
0.447379	2					NaN	NaN	NaN	1
-0.292114	2					NaN	NaN	NaN	1
0.130185	2					NaN	NaN	NaN	1
-0.331996	2					NaN	NaN	NaN	1
0.0411306	2					NaN	NaN	NaN	1
0.460697	2					NaN	NaN	NaN	1
-0.127921	2					NaN	NaN	NaN	1
-0.531503	2					NaN	NaN	NaN	1
-0.400381	2					NaN	NaN	NaN	1
0.440863	2					NaN	NaN	NaN	1
0.0410066	2					NaN	NaN	NaN	1
0.306758	2					NaN	NaN	NaN	1
0.298201	2					NaN	NaN	NaN	1
0.475125	2					NaN	NaN	NaN	1
0.108731	2					NaN	NaN	NaN	1
-0.676789	2					NaN	NaN	NaN	1
0.499607	2					NaN	NaN	NaN	1
0.00745321	2					NaN	NaN	NaN	1
0.62906	2					NaN	NaN	NaN	1
-0.305529	2					NaN	NaN	NaN	1
0.214815	2					NaN	NaN	NaN	1
0.321516	2					NaN	NaN	NaN	1
0.495661	2					NaN	NaN	NaN	1
0.0217877	2					NaN	NaN	NaN	1
-0.423445	2					NaN	NaN	NaN	1
0.492092	2					NaN	NaN	NaN	1
0.325866	2					NaN	NaN	NaN	1
-0.0020774	2					NaN	NaN	NaN	1
0.151484	2					NaN	NaN	NaN	1
0.0579451	2					NaN	NaN	NaN	1
0.146232	2					NaN	NaN	NaN	1
0.0602957	2					NaN	NaN	NaN	1
0.120081	2					NaN	NaN	NaN	1
-0.762084	2					NaN	NaN	NaN	1
-0.186545	2					NaN	NaN	NaN	1
-0.0365085	2					NaN	NaN	NaN	1
-0.00714055	2					NaN	NaN	NaN	1
-0.195411	2					NaN	NaN	NaN	1
-0.49293	2					NaN	NaN	NaN	1
-0.306227	2					NaN	NaN	NaN	1
-0.497616	2					NaN	NaN	NaN	1
0.154944	2					NaN	NaN	NaN	1
0.291397	2					NaN	NaN	NaN	1
0.493112	2					NaN	NaN	NaN	1
0.0153107	2					NaN	NaN	NaN	1
0.485218	2					NaN	NaN	NaN	1
0.491662	2					NaN	NaN	NaN	1
0.247628	2					NaN	NaN	NaN	1
0.0342452	2					NaN	NaN	NaN	1
-0.250534	2					NaN	NaN	NaN	1
0.0227925	2					NaN	NaN	NaN	1
-0.428735	2					NaN	NaN	NaN	1
-0.270013	2					NaN	NaN	NaN	1
0.246537	2					NaN	NaN	NaN	1
0.117798	2					NaN	NaN	NaN	1
-0.171576	2					NaN	NaN	NaN	1
-0.0537525	2					NaN	NaN	NaN	1
-0.48672	2					NaN	NaN	NaN	1
0.66653	2					NaN	NaN	NaN	1
-0.462293	2					NaN	NaN	NaN	1
-0.010056	2					NaN	NaN	NaN	1
0.0192205	2					NaN	NaN	NaN	1
0.137298	2					NaN	NaN	NaN	1
0.247403	2					NaN	NaN	NaN	1
-0.324838	2					NaN	NaN	NaN	1
0.294985	2					NaN	NaN	NaN	1
0.0444978	2					NaN	NaN	NaN	1
0.0654099	2					NaN	NaN	NaN	1
-0.0421703	2					NaN	NaN	NaN	1
-0.115022	2					NaN	NaN	NaN	1
0.102118	2					NaN	NaN	NaN	1
0.234786	2					NaN	NaN	NaN	1
0.0258824	2					NaN	NaN	NaN	1
-0.248901	2					NaN	NaN	NaN	1
-0.346553	2					6	5	14.8125	1
-0.360663	2					NaN	NaN	NaN	1
0.221609	2					NaN	NaN	NaN	1
-0.688547	2					NaN	NaN	NaN	1
0.01658	2					NaN	NaN	NaN	1
-0.0171244	2					NaN	NaN	NaN	1
-0.147043	2					NaN	NaN	NaN	1
0.754994	2					NaN	NaN	NaN	1
-0.309513	2					NaN	NaN	NaN	1
-0.222541	2					NaN	NaN	NaN	1
0.190711	2					NaN	NaN	NaN	1
-0.310359	2					NaN	NaN	NaN	1
0.330101	2					NaN	NaN	NaN	1
0.463909	2					NaN	NaN	NaN	1
0.490949	2					NaN	NaN	NaN	1
0.48711	2					NaN	NaN	NaN	1
0.0212079	2					NaN	NaN	NaN	1
-0.631993	2					NaN	NaN	NaN	1
-0.454441	2					NaN	NaN	NaN	1
0.613084	2					NaN	NaN	NaN	1
0.446859	2					NaN	NaN	NaN	1
0.445003	2					NaN	NaN	NaN	1
0.529597	2					NaN	NaN	NaN	1
0.217159	2					NaN	NaN	NaN	1
0.287324	2					NaN	NaN	NaN	1
-0.171691	2					NaN	NaN	NaN	1
0.257649	2					NaN	NaN	NaN	1
0.549606	2					NaN	NaN	NaN	1
-0.1437	2					NaN	NaN	NaN	1
-0.0620035	2					NaN	NaN	NaN	1
0.48711	2					NaN	NaN	NaN	1
0.143143	2					NaN	NaN	NaN	1
-0.450019	2					NaN	NaN	NaN	1
-0.0761439	2					NaN	NaN	NaN	1
-0.0610119	2					NaN	NaN	NaN	1
0.279365	2					NaN	NaN	NaN	1
-0.258733	2					NaN	NaN	NaN	1
-0.240166	2					NaN	NaN	NaN	1
0.451924	2					NaN	NaN	NaN	1
0.0604371	2					NaN	NaN	NaN	1
0.0155798	2					NaN	NaN	NaN	1
-0.146875	2					NaN	NaN	NaN	1
-0.245854	2					NaN	NaN	NaN	1
0.352055	2					NaN	NaN	NaN	1
-0.0460005	2					NaN	NaN	NaN	1
0.398408	2					NaN	NaN	NaN	1
0.220164	2					NaN	NaN	NaN	1
0.0862598	2					NaN	NaN	NaN	1
-0.23658	2					NaN	NaN	NaN	1
0.588624	2					NaN	NaN	NaN	1
0.272197	2					NaN	NaN	NaN	1
-0.238899	2					NaN	NaN	NaN	1
0.112541	2					NaN	NaN	NaN	1
0.569663	2					NaN	NaN	NaN	1
0.0748928	2					NaN	NaN	NaN	1
0.132359	2					NaN	NaN	NaN	1
0.171464	2					NaN	NaN	NaN	1
-0.381118	2					NaN	NaN	NaN	1
-0.0104792	2					NaN	NaN	NaN	1
0.707246	2					NaN	NaN	NaN	1
-0.0510742	2					NaN	NaN	NaN	1
-0.288048	2					NaN	NaN	NaN	1
0.350228	2					NaN	NaN	NaN	1
0.613807	2					NaN	NaN	NaN	1
0.308528	2					NaN	NaN	NaN	1
0.0357351	2					NaN	NaN	NaN	1
0.196753	2					NaN	NaN	NaN	1
0.805924	2					NaN	NaN	NaN	1
-0.100644	2					NaN	NaN	NaN	1
0.112541	2					NaN	NaN	NaN	1
-0.311343	2					NaN	NaN	NaN	1
0.517859	2					NaN	NaN	NaN	1
0.00677742	2					NaN	NaN	NaN	1
0.0894368	2					NaN	NaN	NaN	1
-0.0104792	2					NaN	NaN	NaN	1
-0.0884302	2					NaN	NaN	NaN	1
-0.16858	2					NaN	NaN	NaN	1
0.289571	2					NaN	NaN	NaN	1
0.339231	2					NaN	NaN	NaN	1
-0.209165	2					NaN	NaN	NaN	1
0.379405	2					NaN	NaN	NaN	1
0.376784	2					NaN	NaN	NaN	1
0.518753	2					NaN	NaN	NaN	1
-0.0885841	2					NaN	NaN	NaN	1
0.374661	2					NaN	NaN	NaN	1
0.664184	2					NaN	NaN	NaN	1
0.185694	2					NaN	NaN	NaN	1
0.29595	2					NaN	NaN	NaN	1
-0.0680838	2					NaN	NaN	NaN	1
-0.400966	2					NaN	NaN	NaN	1
0.44777	2					NaN	NaN	NaN	1
0.588521	2					NaN	NaN	NaN	1
0.486477	2					NaN	NaN	NaN	1
0.0329884	2					NaN	NaN	NaN	1
0.544369	2					NaN	NaN	NaN	1
0.0746995	2					NaN	NaN	NaN	1
-0.448223	2					NaN	NaN	NaN	1
0.594092	2					NaN	NaN	NaN	1
0.271897	2					NaN	NaN	NaN	1
-0.454077	2					NaN	NaN	NaN	1
0.465541	2					NaN	NaN	NaN	1
-0.244706	2					NaN	NaN	NaN	1
0.455703	2					NaN	NaN	NaN	1
-0.658589	2					NaN	NaN	NaN	1
-0.126393	2					NaN	NaN	NaN	1
-0.430331	2					NaN	NaN	NaN	1
-0.0730171	2					NaN	NaN	NaN	1
0.068519	2					NaN	NaN	NaN	1
0.098499	2					NaN	NaN	NaN	1
0.149819	2					NaN	NaN	NaN	1
-0.375513	2					NaN	NaN	NaN	1
-0.133625	2					NaN	NaN	NaN	1
0.644601	2					NaN	NaN	NaN	1
0.20776	2					NaN	NaN	NaN	1
0.190711	2					NaN	NaN	NaN	1
0.298201	2					NaN	NaN	NaN	1
0.141799	2					NaN	NaN	NaN	1
0.0597674	2					NaN	NaN	NaN	1
0.173496	2					NaN	NaN	NaN	1
0.330641	2					NaN	NaN	NaN	1
0.44777	2					NaN	NaN	NaN	1
0.118476	2					NaN	NaN	NaN	1
-0.0474629	2					NaN	NaN	NaN	1
0.15751	2					NaN	NaN	NaN	1
-0.532338	2					NaN	NaN	NaN	1
0.0510237	2					NaN	NaN	NaN	1
-0.0501191	2					NaN	NaN	NaN	1
0.133587	2					NaN	NaN	NaN	1
0.493713	2					NaN	NaN	NaN	1
0.0890238	2					NaN	NaN	NaN	1
0.446859	2					NaN	NaN	NaN	1
0.251924	2					NaN	NaN	NaN	1
-0.507886	2					NaN	NaN	NaN	1
0.317641	2					NaN	NaN	NaN	1
-0.0175619	2					NaN	NaN	NaN	1
0.542988	2					NaN	NaN	NaN	1
-0.113578	2					NaN	NaN	NaN	1
0.294519	2					NaN	NaN	NaN	1
-0.0204673	2					NaN	NaN	NaN	1
-0.19568	2					NaN	NaN	NaN	1
0.5381	2					NaN	NaN	NaN	1
-0.473407	2					NaN	NaN	NaN	1
-0.348149	2					NaN	NaN	NaN	1
0.11263	2					NaN	NaN	NaN	1
-0.131846	2					NaN	NaN	NaN	1
-0.23187	2					NaN	NaN	NaN	1
-0.119047	2					NaN	NaN	NaN	1
0.384859	2					NaN	NaN	NaN	1
0.391734	2					NaN	NaN	NaN	1
-0.50926	2					NaN	NaN	NaN	1
-0.0100767	2					NaN	NaN	NaN	1
-0.160623	2					NaN	NaN	NaN	1
-0.354677	2					NaN	NaN	NaN	1
0.111388	2					NaN	NaN	NaN	1
-0.0668243	2					NaN	NaN	NaN	1
0.235172	2					NaN	NaN	NaN	1
-0.416834	2					NaN	NaN	NaN	1
0.0585969	2					NaN	NaN	NaN	1
0.415677	2					NaN	NaN	NaN	1
-0.163084	2					NaN	NaN	NaN	1
-0.0521297	2					NaN	NaN	NaN	1
-0.621694	2					NaN	NaN	NaN	1
0.40849	2					NaN	NaN	NaN	1
0.29913	2					NaN	NaN	NaN	1
-0.118017	2					NaN	NaN	NaN	1
-0.0483757	2					NaN	NaN	NaN	1
-0.209203	2					NaN	NaN	NaN	1
0.425659	2					NaN	NaN	NaN	1
0.393983	2					NaN	NaN	NaN	1
-0.0740423	2					NaN	NaN	NaN	1
0.0349839	2					NaN	NaN	NaN	1
-0.0857813	2					NaN	NaN	NaN	1
0.0261119	2					NaN	NaN	NaN	1
0.313875	2					NaN	NaN	NaN	1
-0.0530053	2					NaN	NaN	NaN	1
0.524154	2					NaN	NaN	NaN	1
0.413567	2					NaN	NaN	NaN	1
0.563269	2					NaN	NaN	NaN	1
-0.257239	2					NaN	NaN	NaN	1
-0.257239	2					NaN	NaN	NaN	1
0.353652	2					NaN	NaN	NaN	1
0.339231	2					NaN	NaN	NaN	1
-0.568749	2					NaN	NaN	NaN	1
0.391734	2					NaN	NaN	NaN	1
0.259007	2					NaN	NaN	NaN	1
0.665223	2					NaN	NaN	NaN	1
-0.00122846	2					6	2	14.8125	1
-0.416834	2					NaN	NaN	NaN	1
0.234796	2					NaN	NaN	NaN	1
0.463909	2					NaN	NaN	NaN	1
-0.214779	2					NaN	NaN	NaN	1
0.413087	2					NaN	NaN	NaN	1
0.408539	2					NaN	NaN	NaN	1
0.347474	2					NaN	NaN	NaN	1
0.422844	2					NaN	NaN	NaN	1
-0.392201	2					NaN	NaN	NaN	1
-0.430331	2					NaN	NaN	NaN	1
0.259007	2					NaN	NaN	NaN	1
0.0829511	2					NaN	NaN	NaN	1
-0.329555	2					NaN	NaN	NaN	1
-0.444188	2					NaN	NaN	NaN	1
-0.553266	2					NaN	NaN	NaN	1
0.395986	2					NaN	NaN	NaN	1
0.140413	2					NaN	NaN	NaN	1
0.0137668	2					NaN	NaN	NaN	1
0.0794984	2					NaN	NaN	NaN	1
-0.403565	2					NaN	NaN	NaN	1
-0.127081	2					NaN	NaN	NaN	1
0.00869579	2					NaN	NaN	NaN	1
0.266531	2					NaN	NaN	NaN	1
0.506968	2					NaN	NaN	NaN	1
0.484637	2					NaN	NaN	NaN	1
0.201425	2					NaN	NaN	NaN	1
0.538084	2					NaN	NaN	NaN	1
-0.167992	2					NaN	NaN	NaN	1
-0.0786177	2					NaN	NaN	NaN	1
0.352055	2					NaN	NaN	NaN	1
0.16544	2					NaN	NaN	NaN	1
-0.00183894	2					NaN	NaN	NaN	1
0.0774522	2					NaN	NaN	NaN	1
-0.287752	2					NaN	NaN	NaN	1
-0.525226	2					NaN	NaN	NaN	1
0.565892	2					NaN	NaN	NaN	1
-0.149545	2					NaN	NaN	NaN	1
0.403393	2					NaN	NaN	NaN	1
0.445772	2					NaN	NaN	NaN	1
-0.384125	2					NaN	NaN	NaN	1
0.367801	2					NaN	NaN	NaN	1
0.0705184	2					NaN	NaN	NaN	1
0.466344	2					NaN	NaN	NaN	1
-0.00646429	2					NaN	NaN	NaN	1
-0.285599	2					NaN	NaN	NaN	1
0.561569	2					NaN	NaN	NaN	1
-0.248688	2					NaN	NaN	NaN	1
0.0561407	2					NaN	NaN	NaN	1
-0.0693392	2					NaN	NaN	NaN	1
0.00869579	2					NaN	NaN	NaN	1
-0.139484	2					NaN	NaN	NaN	1
-0.160495	2					NaN	NaN	NaN	1
-0.194549	2					NaN	NaN	NaN	1
-0.130837	2					NaN	NaN	NaN	1
-0.315065	2					NaN	NaN	NaN	1
0.0604371	2					NaN	NaN	NaN	1
-0.198206	2					NaN	NaN	NaN	1
0.0908569	2					NaN	NaN	NaN	1
0.0796594	2					NaN	NaN	NaN	1
0.465541	2					NaN	NaN	NaN	1
-0.0567163	2					NaN	NaN	NaN	1
0.297841	2					NaN	NaN	NaN	1
0.887552	2					NaN	NaN	NaN	1
-0.0497941	2					NaN	NaN	NaN	1
0.00972498	2					NaN	NaN	NaN	1
-0.209203	2					NaN	NaN	NaN	1
-0.280085	2					NaN	NaN	NaN	1
0.505517	2					NaN	NaN	NaN	1
0.632156	2					NaN	NaN	NaN	1
-0.278327	2					NaN	NaN	NaN	1
0.176427	2					NaN	NaN	NaN	1
0.789239	2					NaN	NaN	NaN	1
0.279406	2					NaN	NaN	NaN	1
0.297734	2					NaN	NaN	NaN	1
-0.298254	2					NaN	NaN	NaN	1
0.137548	2					NaN	NaN	NaN	1
0.0181038	2					NaN	NaN	NaN	1
0.483721	2					NaN	NaN	NaN	1
-0.482225	2					NaN	NaN	NaN	1
0.667001	2					NaN	NaN	NaN	1
0.038864	2					NaN	NaN	NaN	1
0.158896	2					NaN	NaN	NaN	1
-0.0740423	2					NaN	NaN	NaN	1
0.179656	2					NaN	NaN	NaN	1
0.487466	2					NaN	NaN	NaN	1
-0.215555	2					NaN	NaN	NaN	1
0.287092	2					NaN	NaN	NaN	1
-0.28647	2					NaN	NaN	NaN	1
-0.296512	2					NaN	NaN	NaN	1
-0.202714	2					NaN	NaN	NaN	1
-0.100414	2					NaN	NaN	NaN	1
0.234786	2					NaN	NaN	NaN	1
0.505089	2					NaN	NaN	NaN	1
0.356861	2					NaN	NaN	NaN	1
0.447209	2					NaN	NaN	NaN	1
-0.010056	2					NaN	NaN	NaN	1
-0.485312	2					NaN	NaN	NaN	1
0.355898	2					NaN	NaN	NaN	1
0.499607	2					1	3	2.46875	1
0.042163	2					NaN	NaN	NaN	1
0.622923	2					NaN	NaN	NaN	1
0.130185	2					NaN	NaN	NaN	1
-0.010056	2					NaN	NaN	NaN	1
0.0500989	2					NaN	NaN	NaN	1
0.118042	2					NaN	NaN	NaN	1
-0.200674	2					NaN	NaN	NaN	1
-0.674662	2					NaN	NaN	NaN	1
-0.213142	2					NaN	NaN	NaN	1
-0.274827	2					NaN	NaN	NaN	1
0.0737209	2					NaN	NaN	NaN	1
-0.260852	2					NaN	NaN	NaN	1
0.702077	2					NaN	NaN	NaN	1
0.0403369	2					NaN	NaN	NaN	1
-0.423445	2					NaN	NaN	NaN	1
0.287905	2					NaN	NaN	NaN	1
0.536276	2					NaN	NaN	NaN	1
0.34698	2					NaN	NaN	NaN	1
-0.0543666	2					NaN	NaN	NaN	1
-0.30099	2					NaN	NaN	NaN	1
0.015988	2					NaN	NaN	NaN	1
0.199281	2					NaN	NaN	NaN	1
0.0705248	2					NaN	NaN	NaN	1
-0.171691	2					NaN	NaN	NaN	1
0.16813	2					NaN	NaN	NaN	1
0.201365	2					NaN	NaN	NaN	1
-0.335116	2					NaN	NaN	NaN	1
0.289322	2					NaN	NaN	NaN	1
0.211889	2					NaN	NaN	NaN	1
0.173496	2					NaN	NaN	NaN	1
-0.00495181	2					NaN	NaN	NaN	1
-0.310626	2					NaN	NaN	NaN	1
0.11174	2					NaN	NaN	NaN	1
0.168619	2					NaN	NaN	NaN	1
-0.326978	2					NaN	NaN	NaN	1
0.284391	2					NaN	NaN	NaN	1
0.145344	2					NaN	NaN	NaN	1
-0.341653	2					NaN	NaN	NaN	1
0.682991	2					NaN	NaN	NaN	1
-0.175232	2					NaN	NaN	NaN	1
0.667001	2					NaN	NaN	NaN	1
-0.400381	2					NaN	NaN	NaN	1
-0.302503	2					NaN	NaN	NaN	1
-0.29918	2					NaN	NaN	NaN	1
0.64073	2					NaN	NaN	NaN	1
-0.0845182	2					NaN	NaN	NaN	1
-0.0572998	2					NaN	NaN	NaN	1
0.0602957	2					2	3	4.93751	1
-0.226291	2					NaN	NaN	NaN	1
-0.100938	2					NaN	NaN	NaN	1
-0.19568	2					5	3	12.3438	1
0.392069	2					NaN	NaN	NaN	1
0.506968	2					NaN	NaN	NaN	1
0.662362	2					NaN	NaN	NaN	1
0.702077	2					NaN	NaN	NaN	1
-0.0740423	2					NaN	NaN	NaN	1
0.476641	2					NaN	NaN	NaN	1
-0.485007	2					NaN	NaN	NaN	1
0.214857	2					NaN	NaN	NaN	1
0.23457	2					NaN	NaN	NaN	1
-0.423445	2					NaN	NaN	NaN	1
0.295005	2					NaN	NaN	NaN	1
-0.0417388	2					0	0	0	1
-0.195411	2					NaN	NaN	NaN	1
0.0243146	2					NaN	NaN	NaN	1
-0.257226	2					NaN	NaN	NaN	1
-0.297984	2					NaN	NaN	NaN	1
0.435066	2					NaN	NaN	NaN	1
-0.429853	2					NaN	NaN	NaN	1
0.00861429	2					NaN	NaN	NaN	1
-0.0948216	2					NaN	NaN	NaN	1
-0.256406	2					NaN	NaN	NaN	1
0.24113	2					NaN	NaN	NaN	1
-0.319621	2					NaN	NaN	NaN	1
0.0709575	2					2	2	4.93751	1
-0.286568	2					NaN	NaN	NaN	1
0.165314	2					NaN	NaN	NaN	1
-0.00844591	2					NaN	NaN	NaN	1
0.0355307	2					NaN	NaN	NaN	1
0.468403	2					NaN	NaN	NaN	1
-0.273216	2					NaN	NaN	NaN	1
0.111546	2					NaN	NaN	NaN	1
0.157326	2					NaN	NaN	NaN	1
0.275644	2					NaN	NaN	NaN	1
-0.0421703	2					NaN	NaN	NaN	1
0.0861432	2					NaN	NaN	NaN	1
0.325227	2					NaN	NaN	NaN	1
0.166833	2					NaN	NaN	NaN	1
0.577657	2					NaN	NaN	NaN	1
-0.297052	2					NaN	NaN	NaN	1
0.0854431	2					NaN	NaN	NaN	1
-0.015673	2					NaN	NaN	NaN	1
-0.522255	2					NaN	NaN	NaN	1
0.443377	2					NaN	NaN	NaN	1
-0.167992	2					NaN	NaN	NaN	1
-0.283889	2					NaN	NaN	NaN	1
-0.334744	2					NaN	NaN	NaN	1
0.417799	2					NaN	NaN	NaN	1
-0.325142	2					NaN	NaN	NaN	1
0.45997	2					NaN	NaN	NaN	1
0.384069	2					NaN	NaN	NaN	1
0.29595	2					NaN	NaN	NaN	1
0.314077	2					NaN	NaN	NaN	1
0.553334	2					NaN	NaN	NaN	1
0.113262	2					NaN	NaN	NaN	1
-0.317739	2					NaN	NaN	NaN	1
0.690773	2					NaN	NaN	NaN	1
0.501709	2					NaN	NaN	NaN	1
0.470106	2					NaN	NaN	NaN	1
-0.477603	2					NaN	NaN	NaN	1
-0.308884	2					NaN	NaN	NaN	1
-0.427109	2					NaN	NaN	NaN	1
0.495661	2					NaN	NaN	NaN	1
0.718325	2					NaN	NaN	NaN	1
0.390705	2					NaN	NaN	NaN	1
-0.0586274	2					NaN	NaN	NaN	1
-0.565162	2					NaN	NaN	NaN	1
0.588624	2					NaN	NaN	NaN	1
0.222426	2					NaN	NaN	NaN	1
-0.244706	2					NaN	NaN	NaN	1
0.168622	2					NaN	NaN	NaN	1
0.254133	2					NaN	NaN	NaN	1
0.0851381	2					NaN	NaN	NaN	1
0.0434855	2					NaN	NaN	NaN	1
-0.243085	2					NaN	NaN	NaN	1
-0.0616588	2					NaN	NaN	NaN	1
0.326471	2					NaN	NaN	NaN	1
-0.23108	2					NaN	NaN	NaN	1
-0.280769	2					NaN	NaN	NaN	1
-0.539513	2					NaN	NaN	NaN	1
-0.232415	2					NaN	NaN	NaN	1
0.298197	2					NaN	NaN	NaN	1
-0.0896817	2					NaN	NaN	NaN	1
0.215127	2					NaN	NaN	NaN	1
0.226076	2					NaN	NaN	NaN	1
0.228154	2					NaN	NaN	NaN	1
-0.313656	2					NaN	NaN	NaN	1
-0.20506	2					NaN	NaN	NaN	1
-0.0276136	2					NaN	NaN	NaN	1
0.330641	2					NaN	NaN	NaN	1
0.289571	2					NaN	NaN	NaN	1
-0.0685284	2					NaN	NaN	NaN	1
-0.483668	2					NaN	NaN	NaN	1
0.115747	2					NaN	NaN	NaN	1
0.34702	2					NaN	NaN	NaN	1
0.241268	2					NaN	NaN	NaN	1
0.205211	2					NaN	NaN	NaN	1
0.297734	2					NaN	NaN	NaN	1
0.100962	2					NaN	NaN	NaN	1
0.440863	2					NaN	NaN	NaN	1
-0.257239	2					NaN	NaN	NaN	1
0.234471	2					NaN	NaN	NaN	1
0.372586	2					5	7	12.3438	1
0.235172	2					NaN	NaN	NaN	1
-0.319621	2					NaN	NaN	NaN	1
-0.0554862	2					NaN	NaN	NaN	1
-0.273216	2					NaN	NaN	NaN	1
-0.051389	2					NaN	NaN	NaN	1
0.287092	2					NaN	NaN	NaN	1
0.717061	2					NaN	NaN	NaN	1
-0.274827	2					NaN	NaN	NaN	1
0.0730119	2					NaN	NaN	NaN	1
-0.257239	2					NaN	NaN	NaN	1
-0.418677	2					NaN	NaN	NaN	1
0.590889	2					NaN	NaN	NaN	1
-0.413076	2					NaN	NaN	NaN	1
0.0342452	2					NaN	NaN	NaN	1
0.348103	2					NaN	NaN	NaN	1
-0.500316	2					NaN	NaN	NaN	1
-0.144755	2					NaN	NaN	NaN	1
-0.162249	2					NaN	NaN	NaN	1
-0.287752	2					NaN	NaN	NaN	1
0.0254334	2					NaN	NaN	NaN	1
0.630986	2					NaN	NaN	NaN	1
0.0178487	2					NaN	NaN	NaN	1
-0.178551	2					NaN	NaN	NaN	1
-0.522255	2					NaN	NaN	NaN	1
-0.377362	2					NaN	NaN	NaN	1
0.634943	2					NaN	NaN	NaN	1
0.63709	2					NaN	NaN	NaN	1
-0.147043	2					NaN	NaN	NaN	1
0.00970253	2					NaN	NaN	NaN	1
0.069686	2					NaN	NaN	NaN	1
0.777335	2					NaN	NaN	NaN	1
0.29595	2					NaN	NaN	NaN	1
0.068519	2					NaN	NaN	NaN	1
0.27467	2					NaN	NaN	NaN	1
0.353552	2					NaN	NaN	NaN	1
0.443377	2					0	NaN	0	1
0.760144	2					NaN	NaN	NaN	1
-0.219109	2					NaN	NaN	NaN	1
0.556875	2					NaN	NaN	NaN	1
0.0347454	2					NaN	NaN	NaN	1
-0.242153	2					NaN	NaN	NaN	1
0.338862	2					NaN	NaN	NaN	1
0.326471	2					NaN	NaN	NaN	1
0.221862	2					NaN	NaN	NaN	1
-0.00436174	2					NaN	NaN	NaN	1
0.266926	2					NaN	NaN	NaN	1
-0.128416	2					NaN	NaN	NaN	1
0.402932	2					NaN	NaN	NaN	1
-0.257141	2					NaN	NaN	NaN	1
0.40011	2					NaN	NaN	NaN	1
0.678186	2					NaN	NaN	NaN	1
0.194653	2					NaN	NaN	NaN	1
0.566258	2					NaN	NaN	NaN	1
-0.117086	2					NaN	NaN	NaN	1
-0.323933	2					NaN	NaN	NaN	1
-0.126393	2					NaN	NaN	NaN	1
0.230823	2					NaN	NaN	NaN	1
0.00582464	2					NaN	NaN	NaN	1
-0.0943309	2					NaN	NaN	NaN	1
0.275871	2					NaN	NaN	NaN	1
0.746204	2					NaN	NaN	NaN	1
0.153383	2					NaN	NaN	NaN	1
-0.0857813	2					NaN	NaN	NaN	1
-0.497904	2					NaN	NaN	NaN	1
0.388682	2					NaN	NaN	NaN	1
-0.143419	2					NaN	NaN	NaN	1
0.0918996	2					NaN	NaN	NaN	1
0.0904632	2					NaN	NaN	NaN	1
-0.454441	2					NaN	NaN	NaN	1
0.151484	2					NaN	NaN	NaN	1
0.568719	2					NaN	NaN	NaN	1
0.938608	2					NaN	NaN	NaN	1
0.556032	2					NaN	NaN	NaN	1
0.216665	2					NaN	NaN	NaN	1
0.0434855	2					NaN	NaN	NaN	1
-0.730927	2					NaN	NaN	NaN	1
0.220707	2					NaN	NaN	NaN	1
-0.415136	2					NaN	NaN	NaN	1
0.650719	2					NaN	NaN	NaN	1
-0.566988	2					NaN	NaN	NaN	1
0.0694552	2					NaN	NaN	NaN	1
0.148188	2					NaN	NaN	NaN	1
0.391734	2					NaN	NaN	NaN	1
0.39424	2					NaN	NaN	NaN	1
0.533974	2					NaN	NaN	NaN	1
0.567757	2					NaN	NaN	NaN	1
-0.0581051	2					NaN	NaN	NaN	1
-0.0537749	2					NaN	NaN	NaN	1
-0.182921	2					NaN	NaN	NaN	1
-0.342813	2					NaN	NaN	NaN	1
0.120267	2					NaN	NaN	NaN	1
-0.222541	2					NaN	NaN	NaN	1
0.488387	2					NaN	NaN	NaN	1
0.341892	2					NaN	NaN	NaN	1
0.512712	2					NaN	NaN	NaN	1
0.589448	2					NaN	NaN	NaN	1
-0.215555	2					NaN	NaN	NaN	1
-0.290706	2					NaN	NaN	NaN	1
0.0293068	2					NaN	NaN	NaN	1
0.266808	2					NaN	NaN	NaN	1
0.393307	2					NaN	NaN	NaN	1
-0.507886	2					NaN	NaN	NaN	1
0.57261	2					NaN	NaN	NaN	1
-0.336985	2					NaN	NaN	NaN	1
-0.118017	2					NaN	NaN	NaN	1
-0.148713	2					NaN	NaN	NaN	1
-0.432522	2					NaN	NaN	NaN	1
0.0844787	2					NaN	NaN	NaN	1
-0.156853	2					NaN	NaN	NaN	1
-0.576266	2					NaN	NaN	NaN	1
-0.0431791	2					NaN	NaN	NaN	1
-0.311858	2					NaN	NaN	NaN	1
-0.0761439	2					NaN	NaN	NaN	1
0.0160912	2					NaN	NaN	NaN	1
0.492996	2					NaN	NaN	NaN	1
0.493713	2					NaN	NaN	NaN	1
-0.485312	2					NaN	NaN	NaN	1
0.372586	2					NaN	NaN	NaN	1
0.492996	2					NaN	NaN	NaN	1
0.643653	2					NaN	NaN	NaN	1
0.684991	2					NaN	NaN	NaN	1
0.529085	2					NaN	NaN	NaN	1
-0.457097	2					NaN	NaN	NaN	1
0.175939	2					NaN	NaN	NaN	1
-0.342946	2					NaN	NaN	NaN	1
-0.370365	2					NaN	NaN	NaN	1
0.322526	2					NaN	NaN	NaN	1
-0.167472	2					NaN	NaN	NaN	1
0.0850082	2					NaN	NaN	NaN	1
-0.285352	2					NaN	NaN	NaN	1
-0.0837613	2					NaN	NaN	NaN	1
-0.576266	2					NaN	NaN	NaN	1
0.120267	2					NaN	NaN	NaN	1
0.662457	2					NaN	NaN	NaN	1
0.461454	2					NaN	NaN	NaN	1
0.475125	2					NaN	NaN	NaN	1
0.135305	2					NaN	NaN	NaN	1
0.568719	2					NaN	NaN	NaN	1
-0.171145	2					NaN	NaN	NaN	1
0.0956235	2					NaN	NaN	NaN	1
0.726775	2					NaN	NaN	NaN	1
0.179912	2					NaN	NaN	NaN	1
0.323372	2					NaN	NaN	NaN	1
-0.507886	2					NaN	NaN	NaN	1
0.00432501	2					NaN	NaN	NaN	1
0.209384	2					NaN	NaN	NaN	1
0.62271	2					NaN	NaN	NaN	1
0.297388	2					NaN	NaN	NaN	1
-0.539513	2					NaN	NaN	NaN	1
0.844961	2					NaN	NaN	NaN	1
0.504248	2					NaN	NaN	NaN	1
-0.0543666	2					NaN	NaN	NaN	1
-0.769302	2					NaN	NaN	NaN	1
0.0896847	2					NaN	NaN	NaN	1
0.0434855	2					NaN	NaN	NaN	1
-0.175029	2					NaN	NaN	NaN	1
0.215127	2					NaN	NaN	NaN	1
-0.200859	2					NaN	NaN	NaN	1
-0.292114	2					NaN	NaN	NaN	1
0.501101	2					NaN	NaN	NaN	1
0.100962	2					NaN	NaN	NaN	1
0.270637	2					2	0	4.93751	1
0.167689	2					NaN	NaN	NaN	1
0.0794984	2					NaN	NaN	NaN	1
-0.0939877	2					NaN	NaN	NaN	1
0.428994	2					NaN	NaN	NaN	1
0.311664	2					NaN	NaN	NaN	1
0.212219	2					NaN	NaN	NaN	1
-0.472477	2					NaN	NaN	NaN	1
-0.133625	2					NaN	NaN	NaN	1
0.127212	2					NaN	NaN	NaN	1
-0.051389	2					NaN	NaN	NaN	1
0.553209	2					NaN	NaN	NaN	1
-0.0354993	2					NaN	NaN	NaN	1
-0.0474629	2					NaN	NaN	NaN	1
0.519845	2					NaN	NaN	NaN	1
0.555233	2					NaN	NaN	NaN	1
-0.448223	2					NaN	NaN	NaN	1
-0.0769011	2					NaN	NaN	NaN	1
0.492996	2					NaN	NaN	NaN	1
0.226529	2					NaN	NaN	NaN	1
-0.553413	2					NaN	NaN	NaN	1
-0.222541	2					NaN	NaN	NaN	1
0.357631	2					NaN	NaN	NaN	1
0.194414	2					NaN	NaN	NaN	1
0.294197	2					NaN	NaN	NaN	1
-0.263884	2					NaN	NaN	NaN	1
0.20776	2					NaN	NaN	NaN	1
0.0444978	2					NaN	NaN	NaN	1
0.185694	2					NaN	NaN	NaN	1
-0.217107	2					NaN	NaN	NaN	1
0.630986	2					NaN	NaN	NaN	1
-0.0450615	2					NaN	NaN	NaN	1
-0.167073	2					NaN	NaN	NaN	1
-0.239344	2					NaN	NaN	NaN	1
-0.304079	2					NaN	NaN	NaN	1
0.254097	2					NaN	NaN	NaN	1
0.323372	2					NaN	NaN	NaN	1
0.199648	2					NaN	NaN	NaN	1
0.555233	2					NaN	NaN	NaN	1
-0.48672	2					NaN	NaN	NaN	1
0.251352	2					NaN	NaN	NaN	1
-0.147312	2					NaN	NaN	NaN	1
-0.0662054	2					NaN	NaN	NaN	1
0.553334	2					NaN	NaN	NaN	1
0.270009	2					NaN	NaN	NaN	1
0.0207468	2					3	2	7.40626	1
-0.0968282	2					NaN	NaN	NaN	1
0.217269	2					NaN	NaN	NaN	1
-0.285767	2					NaN	NaN	NaN	1
0.588544	2					NaN	NaN	NaN	1
-0.48672	2					NaN	NaN	NaN	1
0.314341	2					NaN	NaN	NaN	1
0.392069	2					NaN	NaN	NaN	1
0.103486	2					NaN	NaN	NaN	1
0.443865	2					NaN	NaN	NaN	1
0.248342	2					NaN	NaN	NaN	1
0.218048	2					NaN	NaN	NaN	1
0.314341	2					NaN	NaN	NaN	1
-0.274724	2					NaN	NaN	NaN	1
-0.341955	2					NaN	NaN	NaN	1
0.228154	2					NaN	NaN	NaN	1
-0.373381	2					NaN	NaN	NaN	1
0.101157	2					NaN	NaN	NaN	1
0.0410066	2					NaN	NaN	NaN	1
-0.336177	2					NaN	NaN	NaN	1
0.306999	2					NaN	NaN	NaN	1
-0.566988	2					NaN	NaN	NaN	1
0.425349	2					NaN	NaN	NaN	1
-0.0183328	2					NaN	NaN	NaN	1
-0.476292	2					NaN	NaN	NaN	1
-0.769302	2					NaN	NaN	NaN	1
0.44777	2					NaN	NaN	NaN	1
-0.550747	2					NaN	NaN	NaN	1
0.118476	2					NaN	NaN	NaN	1
0.311664	2					NaN	NaN	NaN	1
-0.468211	2					NaN	NaN	NaN	1
-0.350627	2					NaN	NaN	NaN	1
-0.631993	2					NaN	NaN	NaN	1
-0.0837083	2					NaN	NaN	NaN	1
0.373185	2					NaN	NaN	NaN	1
0.294519	2					NaN	NaN	NaN	1
-0.00272265	2					NaN	NaN	NaN	1
0.191269	2					NaN	NaN	NaN	1
0.470106	2					NaN	NaN	NaN	1
0.4371	2					NaN	NaN	NaN	1
0.0705248	2					NaN	NaN	NaN	1
0.521343	2					NaN	NaN	NaN	1
-0.139484	2					NaN	NaN	NaN	1
0.0509167	2					NaN	NaN	NaN	1
-0.119047	2					NaN	NaN	NaN	1
0.0842625	2					NaN	NaN	NaN	1
0.137298	2					NaN	NaN	NaN	1
0.395986	2					NaN	NaN	NaN	1
0.121929	2					NaN	NaN	NaN	1
0.281753	2					NaN	NaN	NaN	1
-0.612357	2					NaN	NaN	NaN	1
-0.0772194	2					NaN	NaN	NaN	1
0.931623	2					NaN	NaN	NaN	1
-0.290706	2					NaN	NaN	NaN	1
0.00364068	2					2	5	4.93751	1
0.487466	2					NaN	NaN	NaN	1
0.832491	2					NaN	NaN	NaN	1
0.19499	2					NaN	NaN	NaN	1
0.417241	2					NaN	NaN	NaN	1
0.820605	2					NaN	NaN	NaN	1
-0.0417388	2					NaN	NaN	NaN	1
-0.415136	2					NaN	NaN	NaN	1
-0.0276136	2					NaN	NaN	NaN	1
0.456709	2					NaN	NaN	NaN	1
-0.43064	2					NaN	NaN	NaN	1
-0.29918	2					NaN	NaN	NaN	1
0.279406	2					NaN	NaN	NaN	1
0.813151	2					NaN	NaN	NaN	1
-0.325142	2					NaN	NaN	NaN	1
-0.0957319	2					NaN	NaN	NaN	1
0.813151	2					NaN	NaN	NaN	1
0.0928855	2					NaN	NaN	NaN	1
0.221609	2					NaN	NaN	NaN	1
0.114278	2					NaN	NaN	NaN	1
0.378138	2					NaN	NaN	NaN	1
-0.272342	2					NaN	NaN	NaN	1
0.832491	2					NaN	NaN	NaN	1
0.221609	2					NaN	NaN	NaN	1
0.242657	2					NaN	NaN	NaN	1
0.190465	2					NaN	NaN	NaN	1
-0.283889	2					NaN	NaN	NaN	1
0.60139	2					NaN	NaN	NaN	1
0.105168	2					NaN	NaN	NaN	1
0.275871	2					NaN	NaN	NaN	1
0.399486	2					NaN	NaN	NaN	1
0.249707	2					NaN	NaN	NaN	1
0.413567	2					NaN	NaN	NaN	1
0.215512	2					NaN	NaN	NaN	1
0.594092	2					NaN	NaN	NaN	1
0.501709	2					NaN	NaN	NaN	1
-0.448223	2					NaN	NaN	NaN	1
-0.0372116	2					NaN	NaN	NaN	1
0.0327732	2					NaN	NaN	NaN	1
0.0310762	2					NaN	NaN	NaN	1
-0.156853	2					NaN	NaN	NaN	1
0.276638	2					NaN	NaN	NaN	1
-0.015673	2					NaN	NaN	NaN	1
-0.531503	2					NaN	NaN	NaN	1
-0.23108	2					NaN	NaN	NaN	1
0.30908	2					NaN	NaN	NaN	1
-0.302012	2					NaN	NaN	NaN	1
0.536276	2					NaN	NaN	NaN	1
0.108731	2					NaN	NaN	NaN	1
0.179568	2					NaN	NaN	NaN	1
-0.327355	2					NaN	NaN	NaN	1
-0.0447526	2					NaN	NaN	NaN	1
0.568719	2					NaN	NaN	NaN	1
0.0979667	2					NaN	NaN	NaN	1
0.415677	2					NaN	NaN	NaN	1
-0.0465434	2					NaN	NaN	NaN	1
0.15751	2					NaN	NaN	NaN	1
0.21004	2					NaN	NaN	NaN	1
-0.0828868	2					NaN	NaN	NaN	1
-0.348827	2					NaN	NaN	NaN	1
0.0258468	2					NaN	NaN	NaN	1
-0.285352	2					NaN	NaN	NaN	1
0.415441	2					NaN	NaN	NaN	1
-0.387137	2					NaN	NaN	NaN	1
0.00737705	2					NaN	NaN	NaN	1
-0.0468898	2					NaN	NaN	NaN	1
0.270424	2					NaN	NaN	NaN	1
0.068519	2					NaN	NaN	NaN	1
0.314418	2					NaN	NaN	NaN	1
-0.255252	2					NaN	NaN	NaN	1
0.210106	2					NaN	NaN	NaN	1
0.0404962	2					NaN	NaN	NaN	1
0.278185	2					NaN	NaN	NaN	1
-0.285599	2					NaN	NaN	NaN	1
-0.471807	2					NaN	NaN	NaN	1
-0.0772194	2					NaN	NaN	NaN	1
-0.144755	2					NaN	NaN	NaN	1
0.938608	2					NaN	NaN	NaN	1
-0.526007	2					NaN	NaN	NaN	1
0.179656	2					NaN	NaN	NaN	1
0.168619	2					NaN	NaN	NaN	1
0.173449	2					NaN	NaN	NaN	1
-0.0631778	2					NaN	NaN	NaN	1
0.0396517	2					NaN	NaN	NaN	1
-0.182283	2					NaN	NaN	NaN	1
-0.217553	2					NaN	NaN	NaN	1
0.161788	2					NaN	NaN	NaN	1
0.165314	2					NaN	NaN	NaN	1
0.194065	2					NaN	NaN	NaN	1
-0.162568	2					NaN	NaN	NaN	1
0.335057	2					NaN	NaN	NaN	1
-0.317739	2					NaN	NaN	NaN	1
0.365334	2					NaN	NaN	NaN	1
-0.017761	2					NaN	NaN	NaN	1
0.746204	2					NaN	NaN	NaN	1
-0.57497	2					NaN	NaN	NaN	1
0.622665	2					NaN	NaN	NaN	1
-0.0554862	2					NaN	NaN	NaN	1
0.635333	2					NaN	NaN	NaN	1
0.544909	2					5	5	12.3438	1
-0.0233875	2					NaN	NaN	NaN	1
0.300156	2					NaN	NaN	NaN	1
0.284841	2					NaN	NaN	NaN	1
-0.181528	2					NaN	NaN	NaN	1
0.265119	2					NaN	NaN	NaN	1
0.379405	2					NaN	NaN	NaN	1
-0.180246	2					NaN	NaN	NaN	1
0.158949	2					NaN	NaN	NaN	1
0.316789	2					NaN	NaN	NaN	1
0.212243	2					NaN	NaN	NaN	1
0.168622	2					NaN	NaN	NaN	1
-0.271922	2					NaN	NaN	NaN	1
-0.553413	2					NaN	NaN	NaN	1
-0.294182	2					NaN	NaN	NaN	1
0.152296	2					NaN	NaN	NaN	1
0.0500989	2					NaN	NaN	NaN	1
-0.0620035	2					NaN	NaN	NaN	1
-0.430585	2					NaN	NaN	NaN	1
-0.0232007	2					NaN	NaN	NaN	1
-0.217107	2					NaN	NaN	NaN	1
0.472085	2					NaN	NaN	NaN	1
0.266984	2					NaN	NaN	NaN	1
0.0618603	2					NaN	NaN	NaN	1
0.151484	2					NaN	NaN	NaN	1
-0.100414	2					NaN	NaN	NaN	1
0.454761	2					NaN	NaN	NaN	1
-0.392261	2					NaN	NaN	NaN	1
0.204534	2					NaN	NaN	NaN	1
0.116259	2					NaN	NaN	NaN	1
0.393637	2					NaN	NaN	NaN	1
0.01658	2					NaN	NaN	NaN	1
-0.0588775	2					NaN	NaN	NaN	1
0.720061	2					NaN	NaN	NaN	1
0.590889	2					NaN	NaN	NaN	1
0.623335	2					NaN	NaN	NaN	1
-0.314599	2					NaN	NaN	NaN	1
-0.46702	2					NaN	NaN	NaN	1
0.0227925	2					NaN	NaN	NaN	1
0.473152	2					NaN	NaN	NaN	1
0.219584	2					NaN	NaN	NaN	1
0.492996	2					NaN	NaN	NaN	1
-0.180526	2					NaN	NaN	NaN	1
0.718073	2					NaN	NaN	NaN	1
0.175079	2					NaN	NaN	NaN	1
-0.0339037	2					NaN	NaN	NaN	1
-0.346553	2					NaN	NaN	NaN	1
0.199281	2					NaN	NaN	NaN	1
0.611421	2					NaN	NaN	NaN	1
0.662457	2					NaN	NaN	NaN	1
0.213743	2					NaN	NaN	NaN	1
0.111114	2					NaN	NaN	NaN	1
-0.331996	2					NaN	NaN	NaN	1
0.778242	2					NaN	NaN	NaN	1
0.212243	2					NaN	NaN	NaN	1
0.131897	2					NaN	NaN	NaN	1
0.264756	2					NaN	NaN	NaN	1
0.387525	2					NaN	NaN	NaN	1
0.314418	2					NaN	NaN	NaN	1
0.140272	2					NaN	NaN	NaN	1
-0.310626	2					NaN	NaN	NaN	1
0.130493	2					NaN	NaN	NaN	1
0.0586213	2					NaN	NaN	NaN	1
-0.199465	2					NaN	NaN	NaN	1
0.226529	2					NaN	NaN	NaN	1
-0.306554	2					NaN	NaN	NaN	1
0.271374	2					NaN	NaN	NaN	1
0.327317	2					NaN	NaN	NaN	1
-0.0387274	2					NaN	NaN	NaN	1
-0.725852	2					NaN	NaN	NaN	1
-0.0987038	2					NaN	NaN	NaN	1
-0.621511	2					NaN	NaN	NaN	1
0.273038	2					NaN	NaN	NaN	1
0.57261	2					NaN	NaN	NaN	1
0.0330902	2					NaN	NaN	NaN	1
0.168614	2					NaN	NaN	NaN	1
0.486477	2					NaN	NaN	NaN	1
0.259973	2					NaN	NaN	NaN	1
-0.094108	2					NaN	NaN	NaN	1
0.680175	2					NaN	NaN	NaN	1
0.29595	2					NaN	NaN	NaN	1
0.317641	2					NaN	NaN	NaN	1
0.498072	2					NaN	NaN	NaN	1
-0.392416	2					NaN	NaN	NaN	1
-0.0857813	2					NaN	NaN	NaN	1
0.476054	2					NaN	NaN	NaN	1
0.544369	2					NaN	NaN	NaN	1
-0.618319	2					NaN	NaN	NaN	1
0.19499	2					NaN	NaN	NaN	1
-0.195411	2					NaN	NaN	NaN	1
0.163689	2					NaN	NaN	NaN	1
0.467178	2					NaN	NaN	NaN	1
-0.209248	2					NaN	NaN	NaN	1
-0.238899	2					NaN	NaN	NaN	1
-0.130289	2					NaN	NaN	NaN	1
0.34318	2					NaN	NaN	NaN	1
0.44777	2					NaN	NaN	NaN	1
0.127149	2					NaN	NaN	NaN	1
0.319074	2					NaN	NaN	NaN	1
-0.0620035	2					NaN	NaN	NaN	1
0.136649	2					NaN	NaN	NaN	1
0.431133	2					NaN	NaN	NaN	1
-0.50926	2					NaN	NaN	NaN	1
0.207458	2					NaN	NaN	NaN	1
-0.201878	2					NaN	NaN	NaN	1
0.0675457	2					NaN	NaN	NaN	1
0.0572731	2					NaN	NaN	NaN	1
0.346591	2					NaN	NaN	NaN	1
-0.199789	2					NaN	NaN	NaN	1
-0.0199904	2					NaN	NaN	NaN	1
0.245594	2					NaN	NaN	NaN	1
-0.34722	2					NaN	NaN	NaN	1
-0.00104792	2					NaN	NaN	NaN	1
0.0918996	2					NaN	NaN	NaN	1
0.0694552	2					NaN	NaN	NaN	1
0.329098	2					NaN	NaN	NaN	1
0.253307	2					NaN	NaN	NaN	1
0.442799	2					3	1	7.40626	1
-0.400966	2					NaN	NaN	NaN	1
-0.305529	2					NaN	NaN	NaN	1
-0.199276	2					NaN	NaN	NaN	1
0.0532983	2					NaN	NaN	NaN	1
0.415262	2					NaN	NaN	NaN	1
-0.18848	2					NaN	NaN	NaN	1
0.310148	2					NaN	NaN	NaN	1
0.242784	2					NaN	NaN	NaN	1
0.168619	2					NaN	NaN	NaN	1
-0.22986	2					NaN	NaN	NaN	1
0.413087	2					NaN	NaN	NaN	1
0.365416	2					NaN	NaN	NaN	1
0.257996	2					NaN	NaN	NaN	1
0.0654099	2					NaN	NaN	NaN	1
0.681789	2					NaN	NaN	NaN	1
-0.428954	2					NaN	NaN	NaN	1
-0.286755	2					NaN	NaN	NaN	1
-0.24574	2					NaN	NaN	NaN	1
0.294519	2					NaN	NaN	NaN	1
0.2998	2					NaN	NaN	NaN	1
-0.188354	2					NaN	NaN	NaN	1
-0.179433	2					NaN	NaN	NaN	1
0.114278	2					NaN	NaN	NaN	1
-0.050386	2					NaN	NaN	NaN	1
-0.498767	2					NaN	NaN	NaN	1
0.152296	2					NaN	NaN	NaN	1
0.222365	2					NaN	NaN	NaN	1
-0.341653	2					NaN	NaN	NaN	1
0.300187	2					NaN	NaN	NaN	1
0.275871	2					NaN	NaN	NaN	1
-0.353827	2					NaN	NaN	NaN	1
0.542012	2					NaN	NaN	NaN	1
0.137548	2					NaN	NaN	NaN	1
0.369364	2					NaN	NaN	NaN	1
-0.178597	2					NaN	NaN	NaN	1
0.465541	2					NaN	NaN	NaN	1
-0.0233875	2					NaN	NaN	NaN	1
0.159499	2					NaN	NaN	NaN	1
0.334347	2					NaN	NaN	NaN	1
0.0850082	2					NaN	NaN	NaN	1
0.126482	2					NaN	NaN	NaN	1
0.505792	2					NaN	NaN	NaN	1
0.273174	2					NaN	NaN	NaN	1
-0.220135	2					NaN	NaN	NaN	1
0.538084	2					NaN	NaN	NaN	1
-0.51089	2					NaN	NaN	NaN	1
-0.465293	2					NaN	NaN	NaN	1
-0.123871	2					NaN	NaN	NaN	1
0.335095	2					NaN	NaN	NaN	1
0.158989	2					NaN	NaN	NaN	1
0.00677742	2					NaN	NaN	NaN	1
0.327684	2					NaN	NaN	NaN	1
-0.11055	2					NaN	NaN	NaN	1
0.597902	2					NaN	NaN	NaN	1
0.0928855	2					NaN	NaN	NaN	1
0.0403369	2					NaN	NaN	NaN	1
0.270424	2					NaN	NaN	NaN	1
-0.00183894	2					NaN	NaN	NaN	1
-0.0265454	2					NaN	NaN	NaN	1
0.342531	2					NaN	NaN	NaN	1
-0.518411	2					NaN	NaN	NaN	1
-0.565162	2					NaN	NaN	NaN	1
-0.472812	2					NaN	NaN	NaN	1
0.219584	2					NaN	NaN	NaN	1
-0.577828	2					NaN	NaN	NaN	1
0.426543	2					NaN	NaN	NaN	1
0.110379	2					NaN	NaN	NaN	1
0.178572	2					NaN	NaN	NaN	1
0.278185	2					NaN	NaN	NaN	1
-0.0798985	2					NaN	NaN	NaN	1
-0.372372	2					NaN	NaN	NaN	1
0.225444	2					NaN	NaN	NaN	1
0.686378	2					NaN	NaN	NaN	1
0.740037	2					NaN	NaN	NaN	1
0.0105265	2					NaN	NaN	NaN	1
0.433594	2					NaN	NaN	NaN	1
-0.548673	2					NaN	NaN	NaN	1
0.519845	2					NaN	NaN	NaN	1
-0.239344	2					NaN	NaN	NaN	1
-0.0499145	2					NaN	NaN	NaN	1
-0.164085	2					NaN	NaN	NaN	1
-0.25797	2					NaN	NaN	NaN	1
0.161238	2					NaN	NaN	NaN	1
0.0256097	2					NaN	NaN	NaN	1
-0.220768	2					NaN	NaN	NaN	1
0.489751	2					NaN	NaN	NaN	1
-0.144755	2					NaN	NaN	NaN	1
0.146976	2					NaN	NaN	NaN	1
0.212243	2					NaN	NaN	NaN	1
-0.0486061	2					NaN	NaN	NaN	1
0.0882134	2					NaN	NaN	NaN	1
0.233608	2					NaN	NaN	NaN	1
-0.153168	2					NaN	NaN	NaN	1
0.856214	2					NaN	NaN	NaN	1
0.0693677	2					NaN	NaN	NaN	1
0.286159	2					NaN	NaN	NaN	1
-0.432594	2					NaN	NaN	NaN	1
0.148422	2					NaN	NaN	NaN	1
0.206568	2					NaN	NaN	NaN	1
0.697989	2					NaN	NaN	NaN	1
0.0162199	2					NaN	NaN	NaN	1
-0.0572998	2					NaN	NaN	NaN	1
0.476694	2					NaN	NaN	NaN	1
0.22725	2					NaN	NaN	NaN	1
0.242657	2					NaN	NaN	NaN	1
-0.270013	2					NaN	NaN	NaN	1
0.448122	2					NaN	NaN	NaN	1
-0.126393	2					NaN	NaN	NaN	1
-0.028508	2					NaN	NaN	NaN	1
0.058865	2					NaN	NaN	NaN	1
-0.311858	2					NaN	NaN	NaN	1
0.603363	2					NaN	NaN	NaN	1
0.108345	2					NaN	NaN	NaN	1
-0.457097	2					NaN	NaN	NaN	1
0.365605	2					NaN	NaN	NaN	1
-0.64451	2					NaN	NaN	NaN	1
0.018221	2					NaN	NaN	NaN	1
0.450345	2					NaN	NaN	NaN	1
0.573155	2					NaN	NaN	NaN	1
0.516089	2					NaN	NaN	NaN	1
0.430458	2					NaN	NaN	NaN	1
0.442355	2					NaN	NaN	NaN	1
0.048708	2					NaN	NaN	NaN	1
0.0510237	2					NaN	NaN	NaN	1
-0.146875	2					NaN	NaN	NaN	1
-0.0716707	2					NaN	NaN	NaN	1
-0.399089	2					NaN	NaN	NaN	1
0.820605	2					NaN	NaN	NaN	1
0.620933	2					NaN	NaN	NaN	1
0.632156	2					NaN	NaN	NaN	1
0.570535	2					NaN	NaN	NaN	1
0.620933	2					NaN	NaN	NaN	1
0.644601	2					NaN	NaN	NaN	1
-0.0685284	2					NaN	NaN	NaN	1
0.655498	2					NaN	NaN	NaN	1
0.57261	2					NaN	NaN	NaN	1
-0.0175619	2					NaN	NaN	NaN	1
-0.153168	2					NaN	NaN	NaN	1
0.341892	2					NaN	NaN	NaN	1
0.472108	2					NaN	NaN	NaN	1
-0.00272265	2					NaN	NaN	NaN	1
0.718073	2					NaN	NaN	NaN	1
-0.167472	2					NaN	NaN	NaN	1
0.214857	2					NaN	NaN	NaN	1
0.163689	2					NaN	NaN	NaN	1
0.541482	2					NaN	NaN	NaN	1
-0.289318	2					NaN	NaN	NaN	1
0.556032	2					NaN	NaN	NaN	1
0.754994	2					NaN	NaN	NaN	1
-0.181235	2					NaN	NaN	NaN	1
0.00618043	2					NaN	NaN	NaN	1
-0.268175	2					NaN	NaN	NaN	1
0.387513	2					NaN	NaN	NaN	1
-0.396857	2					NaN	NaN	NaN	1
-0.271893	2					NaN	NaN	NaN	1
-0.200674	2					NaN	NaN	NaN	1
0.415441	2					NaN	NaN	NaN	1
0.222365	2					NaN	NaN	NaN	1
-0.192616	2					NaN	NaN	NaN	1
-0.218785	2					NaN	NaN	NaN	1
0.475125	2					NaN	NaN	NaN	1
-0.188557	2					NaN	NaN	NaN	1
0.191308	2					NaN	NaN	NaN	1
0.288209	2					NaN	NaN	NaN	1
-0.217553	2					NaN	NaN	NaN	1
0.0542525	2					NaN	NaN	NaN	1
-0.156433	2					NaN	NaN	NaN	1
-0.674901	2					NaN	NaN	NaN	1
-0.053809	2					NaN	NaN	NaN	1
-0.392416	2					NaN	NaN	NaN	1
0.171464	2					NaN	NaN	NaN	1
0.0396517	2					NaN	NaN	NaN	1
-0.0305054	2					NaN	NaN	NaN	1
-0.2878	2					NaN	NaN	NaN	1
-0.431537	2					NaN	NaN	NaN	1
0.297388	2					NaN	NaN	NaN	1
0.721196	2					NaN	NaN	NaN	1
0.0548426	2					NaN	NaN	NaN	1
0.544909	2					NaN	NaN	NaN	1
-0.163084	2					NaN	NaN	NaN	1
0.306999	2					NaN	NaN	NaN	1
0.506057	2					NaN	NaN	NaN	1
0.0956235	2					NaN	NaN	NaN	1
0.403278	2					NaN	NaN	NaN	1
0.241122	2					NaN	NaN	NaN	1
0.212454	2					NaN	NaN	NaN	1
-0.0572998	2					NaN	NaN	NaN	1
-0.0522126	2					NaN	NaN	NaN	1
-0.146875	2					NaN	NaN	NaN	1
0.632156	2					NaN	NaN	NaN	1
0.442355	2					NaN	NaN	NaN	1
0.528839	2					NaN	NaN	NaN	1
0.190465	2					NaN	NaN	NaN	1
0.805453	2					NaN	NaN	NaN	1
0.442799	2					NaN	NaN	NaN	1
0.0644021	2					NaN	NaN	NaN	1
0.146976	2					NaN	NaN	NaN	1
0.682991	2					NaN	NaN	NaN	1
-0.0709083	2					NaN	NaN	NaN	1
0.703287	2					NaN	NaN	NaN	1
-0.491095	2					NaN	NaN	NaN	1
0.292015	2					NaN	NaN	NaN	1
0.0572731	2					NaN	NaN	NaN	1
0.592596	2					NaN	NaN	NaN	1
-0.314774	2					NaN	NaN	NaN	1
0.519845	2					NaN	NaN	NaN	1
0.0882134	2					NaN	NaN	NaN	1
-0.175029	2					NaN	NaN	NaN	1
-0.352798	2					NaN	NaN	NaN	1
0.3382	2					NaN	NaN	NaN	1
0.287555	2					NaN	NaN	NaN	1
-0.199739	2					NaN	NaN	NaN	1
-0.548673	2					NaN	NaN	NaN	1
-0.274724	2					NaN	NaN	NaN	1
0.167689	2					NaN	NaN	NaN	1
-0.295619	2					NaN	NaN	NaN	1
0.204416	2					NaN	NaN	NaN	1
-0.127081	2					NaN	NaN	NaN	1
0.682991	2					NaN	NaN	NaN	1
0.231551	2					NaN	NaN	NaN	1
0.639858	2					NaN	NaN	NaN	1
0.206656	2					NaN	NaN	NaN	1
0.560773	2					NaN	NaN	NaN	1
0.00400899	2					NaN	NaN	NaN	1
-0.662603	2					NaN	NaN	NaN	1
0.623866	2					NaN	NaN	NaN	1
0.661645	2					NaN	NaN	NaN	1
0.470106	2					NaN	NaN	NaN	1
-0.00104792	2					NaN	NaN	NaN	1
0.272197	2					NaN	NaN	NaN	1
0.242784	2					NaN	NaN	NaN	1
0.393983	2					NaN	NaN	NaN	1
-0.0513814	2					NaN	NaN	NaN	1
0.412467	2					NaN	NaN	NaN	1
-0.0544255	2					NaN	NaN	NaN	1
0.0748928	2					NaN	NaN	NaN	1
0.17763	2					NaN	NaN	NaN	1
0.0162199	2					NaN	NaN	NaN	1
0.346003	2					NaN	NaN	NaN	1
0.108731	2					NaN	NaN	NaN	1
0.52262	2					NaN	NaN	NaN	1
0.226853	2					NaN	NaN	NaN	1
-0.123871	2					NaN	NaN	NaN	1
0.507838	2					NaN	NaN	NaN	1
0.553334	2					NaN	NaN	NaN	1
0.806714	2					NaN	NaN	NaN	1
0.233458	2					NaN	NaN	NaN	1
0.00972498	2					NaN	NaN	NaN	1
-0.090886	2					NaN	NaN	NaN	1
0.24419	2					NaN	NaN	NaN	1
-0.29304	2					NaN	NaN	NaN	1
-0.525226	2					NaN	NaN	NaN	1
0.694861	2					NaN	NaN	NaN	1
0.215127	2					NaN	NaN	NaN	1
0.813151	2					NaN	NaN	NaN	1
0.038864	2					NaN	NaN	NaN	1
-0.272342	2					NaN	NaN	NaN	1
0.553008	2					NaN	NaN	NaN	1
-0.602991	2					NaN	NaN	NaN	1
-0.141917	2					NaN	NaN	NaN	1
0.0227925	2					NaN	NaN	NaN	1
-0.163084	2					NaN	NaN	NaN	1
0.213743	2					NaN	NaN	NaN	1
0.220972	2					NaN	NaN	NaN	1
0.233289	2					NaN	NaN	NaN	1
0.0407557	2					NaN	NaN	NaN	1
-0.287752	2					NaN	NaN	NaN	1
-0.123462	2					NaN	NaN	NaN	1
0.806714	2					NaN	NaN	NaN	1
[truncated: 13,143 more rows]
