# Supplementary material for: Irregular distribution of grid cell firing fields in rats exploring a 3D volumetric space
Source: Nat Neurosci. 2021 Aug 11;24(11):1567–73. doi: 10.1038/s41593-021-00907-4 (PMC8553607; doi:10.1038/s41593-021-00907-4)
Supplement: Source Data Fig. 3 — Statistical source data. [file 41593_2021_907_MOESM6_ESM.xlsx]

## Sheet: Sheet1
Panel A			Panel D		Panel F right			Panel G (X)
X	Y	Z	data	group	X	mean	SEM	X	mean	SEM
0.104465	0.37844	0.565213	0.0685589	1	-5	NaN	NaN	1	-0.0783929	0.0491592
-0.0976664	0.133441	0.0991818	-0.0510925	1	-4.9	NaN	NaN	2	-0.143707	0.0412307
-0.338479	0.361785	0.396414	0.00326188	1	-4.8	NaN	NaN	3	-0.0477884	0.0426329
0.278661	-0.0435635	0.102709	-0.0779773	1	-4.7	NaN	NaN	4	-0.113166	0.0438379
-0.0625074	0.589342	-0.0237647	NaN	1	-4.6	NaN	NaN	5	-0.0999159	0.0401505
0.132759	-0.204837	0.950975	0.0558154	1	-4.5	NaN	NaN	6	-0.163883	0.0379079
0.036896	0.00653414	0.226719	-0.0309398	1	-4.4	NaN	NaN
0.390198	-0.523102	0.541028	0.0235898	1	-4.3	NaN	NaN	Panel G (Y)
-0.0857969	-0.449668	0.0955983	-0.0393854	1	-4.2	NaN	NaN	X	mean	SEM
-0.0195523	-0.178553	0.108121	-0.0417616	1	-4.1	NaN	NaN	1	-0.0670095	0.0373112
0.225051	0.289356	0.0399372	-0.0314139	1	-4	NaN	NaN	2	-0.141934	0.0573895
-0.146375	0.217493	0.118692	-0.0331979	1	-3.9	NaN	NaN	3	0.0144795	0.045678
-0.118185	0.0431743	0.204913	-0.0504881	1	-3.8	NaN	NaN	4	-0.102697	0.0454535
0.239999	0.0778883	0.151088	-0.0121872	1	-3.7	NaN	NaN	5	-0.104851	0.0474095
0.374933	-0.247141	0.0958426	-0.0815542	1	-3.6	NaN	NaN	6	-0.101837	0.0341071
0.296101	-0.241382	0.201931	-0.0541037	1	-3.5	NaN	NaN
0.0841451	-0.0280345	0.0438732	-0.0495543	1	-3.4	0.059218	0	Panel G (Z)
0.224043	-0.391108	0.032837	-0.0125462	1	-3.3	0.0515518	0	X	mean	SEM
0.460747	-0.0615196	0.0148219	-0.0120431	1	-3.2	0.0328059	0	1	-0.0847855	0.0470149
0.0121514	0.0682712	0.13091	-0.0222539	1	-3.1	-0.00699445	0	2	-0.059079	0.0495174
0	0	0	-0.0215721	1	-3	-0.0749713	0.0596518	3	-0.0287623	0.0633814
-0.0044081	-0.17881	0.170898	-0.00949913	1	-2.9	-0.0303377	0.0157252	4	-0.073562	0.0530184
0.135014	0.250486	0.249297	-0.0255971	1	-2.8	-0.0428388	0.0169233	5	-0.0410749	0.0448793
0.0146656	0.153322	0.169873	-0.0510291	1	-2.7	-0.0921986	0.0269182	6	0.0457767	0.0542081
-0.210002	0.36312	0.00748967	-0.0419831	1	-2.6	-0.0973276	0.0534489
0.19154	-0.106514	0.157663	-0.0855443	1	-2.5	-0.162097	0.135545
-0.0220127	0.832601	-0.0347997	-0.0170808	1	-2.4	-0.147719	0.144908
-0.098079	-0.191535	0.0809267	-0.0244002	1	-2.3	-0.127535	0.166626
0.180154	-0.33827	0.107514	-0.00739025	1	-2.2	-0.00154415	0.0989249
-0.186527	0.430039	0.25709	0.0175077	1	-2.1	-0.0194417	0.056853
0.0803496	0.193504	0.0553097	0.00208239	1	-2	-0.0310741	0.0427394
0.0145454	0.109403	0.128091	-0.0171631	1	-1.9	-0.108776	0.0741593
0.360056	0.242029	-0.023243	-0.0194852	1	-1.8	-0.125485	0.0577713
0.546845	-0.110237	0.302366	NaN	1	-1.7	-0.0960502	0.0567204
0.207019	-0.367752	0.217098	-0.0160387	1	-1.6	-0.040379	0.0388207
0.132978	-0.0483845	0.100857	-0.0488716	1	-1.5	-0.0247936	0.0368325
-0.471443	0.534691	0.298666	-0.042137	1	-1.4	0.014269	0.037691
0.0551855	0.166588	-0.141507	-0.0551481	1	-1.3	0.0456659	0.0358915
0.0153255	0.218145	0.145614	-0.0656382	1	-1.2	0.0692083	0.0273247
0.194335	0.125116	0.336191	-0.0958727	1	-1.1	0.0913098	0.0317435
0.180534	-0.119939	0.0864098	-0.0713973	1	-1	0.0948391	0.034999
-0.0741888	0.251783	0.102374	-0.0486643	1	-0.9	0.0854926	0.0374865
-0.166457	0.273182	0.0720618	-0.0395486	1	-0.8	0.0511238	0.0335363
0.322858	-0.0541141	0.162461	-0.0435418	1	-0.7	0.0145516	0.028656
-0.0644876	0.0974048	0.11013	0.0329668	1	-0.6	0.0149008	0.0289419
0.0851636	-0.0745353	0.119723	-0.00814413	1	-0.5	0.042595	0.0313339
0.275763	-0.206081	0.152388	-0.0451265	1	-0.4	0.0901933	0.0329571
			0.00703775	2	-0.3	0.181832	0.0348662
			-0.00136143	2	-0.2	0.37155	0.036311
			0.00535115	2	-0.1	0.681225	0.0211038
			-0.018974	2	0	0.956436	0.00563976
			0.0224931	2	0.1	0.77616	0.0179829
			-0.0102399	2	0.2	0.467476	0.03455
			0.0274911	2	0.3	0.232286	0.0362265
			-0.035535	2	0.4	0.11675	0.0341021
			0.0187604	2	0.5	0.0512263	0.0302975
			0.0108106	2	0.6	0.0166869	0.0276997
			-0.0113133	2	0.7	0.0110356	0.0268577
			-0.01199	2	0.8	0.0370131	0.0319135
			-0.0305005	2	0.9	0.0700595	0.0363196
			-0.0050855	2	1	0.0904228	0.0346585
			-0.00635607	2	1.1	0.087187	0.0325931
			-0.0195124	2	1.2	0.0777295	0.0308979
			-0.0742905	2	1.3	0.043514	0.0314581
			-0.0158063	2	1.4	0.0250484	0.0369227
			0.0330826	2	1.5	-0.00317858	0.0388625
			-0.0396969	2	1.6	0.00583933	0.0450253
			NaN	2	1.7	-0.0448739	0.0492158
			0.0246882	2	1.8	-0.074472	0.0476494
			-0.00741079	2	1.9	-0.0369659	0.0441363
			0.00674143	2	2	-0.0493781	0.0222407
			0.032113	2	2.1	-0.0157789	0.0600016
			-0.0268101	2	2.2	0.0467599	0.101392
			-0.017802	2	2.3	0.0239468	0.175652
			0.0299535	2	2.4	-0.146954	0.147436
			-0.00120666	2	2.5	-0.137524	0.120579
			0.000778144	2	2.6	-0.146169	0.0933472
			-0.0101656	2	2.7	-0.117235	0.0570971
			0.0317027	2	2.8	-0.0536894	0.00456774
			-0.0123203	2	2.9	-0.027643	0.00602509
			NaN	2	3	-0.0341997	0.0157191
			0.0509936	2	3.1	-0.00682714	0
			0.0638523	2	3.2	0.0324848	0
			0.00234548	2	3.3	0.0486297	0
			-0.0211067	2	3.4	0.0878364	0
			-0.0231175	2	3.5	0.0904348	0
			-0.00438118	2	3.6	NaN	NaN
			6.78014e-05	2	3.7	NaN	NaN
			0.0068964	2	3.8	NaN	NaN
			-0.0178715	2	3.9	NaN	NaN
			-0.00141271	2	4	NaN	NaN
			0.0308109	2	4.1	NaN	NaN
			-0.0330063	2	4.2	NaN	NaN
			0.0975977	2	4.3	NaN	NaN
			-0.0829064	3	4.4	NaN	NaN
			-0.0437812	3	4.5	NaN	NaN
			-0.0324495	3	4.6	NaN	NaN
			-0.140385	3	4.7	NaN	NaN
			0.04792	3	4.8	NaN	NaN
			0.0753541	3	4.9	NaN	NaN
			-0.0738943	3	5	NaN	NaN
			-0.0504	3
			-0.0526381	3
			-0.0257134	3
			-0.0550216	3
			-0.0700794	3
			-0.0117309	3
			0.0141651	3
			-0.0701802	3
			-0.0444192	3
			-0.0573846	3
			-0.0563842	3
			-0.0412141	3
			-0.0587744	3
			-0.00639971	3
			-0.00813245	3
			-0.0212647	3
			0.0156154	3
			-0.0323395	3
			-0.00724167	3
			-0.0855031	3
			-0.00655661	3
			-0.00897258	3
			-0.00229676	3
			-0.00115532	3
			0.078312	3
			-0.0423389	3
			-0.001366	3
			-0.037488	3
			-0.0411973	3
			-0.0417566	3
			0.0650731	3
			-0.0465238	3
			-0.0640953	3
			-0.0105065	3
			-0.0382671	3
			-0.0609922	3
			-0.0517512	3
			0.0342196	3
			-0.0366458	3
			NaN	3
