# Supplementary material for: Irregular distribution of grid cell firing fields in rats exploring a 3D volumetric space
Source: Nat Neurosci. 2021 Aug 11;24(11):1567–73. doi: 10.1038/s41593-021-00907-4 (PMC8553607; doi:10.1038/s41593-021-00907-4)
Supplement: Source Data Fig. 4 — Statistical source data. [file 41593_2021_907_MOESM7_ESM.xlsx]

## Sheet: Sheet1
Panel A		Panel B		Panel C
data	group	data	group	data	group
1.29094	1	0.99433	1	0.481799	1
1.29876	1	-1.10641	1	0.548275	1
1.28609	1	-4.10756	1	0.674942	1
1.38557	1	-3.22847	1	0.419667	1
1.14751	1	-0.71639	1	1.1199	1
1.42488	1	10.9715	1	0.71124	1
1.3591	1	1.335	1	0.976273	1
1.4404	1	0.671468	1	1.00645	1
2.04475	1	3.69115	1	1.06201	1
1.38651	1	-2.62995	1	1.02873	1
1.99157	1	1.15497	1	1.3498	1
1.46865	1	1.03281	1	1.3106	1
1.30375	1	-0.784725	1	1.31236	1
1.14157	1	-1.4958	1	0.785494	1
1.36049	1	-0.21882	1	1.0436	1
1.21684	1	-0.0536484	1	1.25619	1
1.0137	1	-2.43389	1	0.453152	1
1.78801	1	4.52544	1	1.26881	1
1.39047	1	0.327867	1	0.422289	1
1.61761	1	0.708602	1	0.734294	1
2.02321	1	1.54443	1	1.4769	1
2.92166	1	9.96759	1	0.978999	1
1.10728	1	-1.95255	1	1.36704	1
1.38416	1	-1.45353	1	0.718467	1
1.4975	1	0.0880318	1	1.33785	1
1.19281	1	-0.804765	1	0.936974	1
1.42557	1	0.67695	1	1.09561	1
2.28847	1	4.80125	1	0.478665	1
1.41226	1	0.306205	1	1.10961	1
1.10729	1	-1.75658	1	0.718194	1
1.78471	1	11.1133	1	0.884041	1
1.59876	1	2.44774	1	0.657788	1
1.24918	1	-0.378377	1	0.60435	1
1.28051	1	-0.709211	1	0.39233	1
1.31632	1	0.417611	1	0.47442	1
1.43429	1	1.32629	1	0.446924	1
1.15226	1	-2.76634	1	0.987772	1
1.1856	1	-1.00454	1	0.435483	1
1.59832	1	2.73961	1	1.05501	1
2.03129	1	5.9146	1	0.919603	1
1.3341	1	0.3294	1	1.26757	1
2.41418	1	4.35764	1	0.958673	1
1.20354	1	-0.485386	1	1.40468	1
1.4337	1	-0.367185	1	1.03539	1
1.5624	1	1.91422	1	0.628694	1
1.53981	1	1.97603	1	1.14589	1
1.51321	1	-0.0547029	1	1.29705	1
1.14596	1	-1.30514	1	0.971772	2
1.73706	1	1.17634	1	0.201259	2
1.90226	1	15.8195	1	0.606403	2
1.55894	1	-1.55564	1	-0.237785	2
1.43069	1	1.61106	1	0.0729316	2
1.39629	1	-1.65006	1	1.11456	2
1.87857	1	1.55561	1	0.578156	2
1.66166	1	1.59996	1	0.962964	2
1.39581	1	-1.0292	1	-0.257393	2
1.3732	1	1.78915	1	-0.387882	2
1.0992	1	-1.99143	1	-0.253998	2
1.36077	1	1.25779	1	0.0538652	2
1.48319	1	-0.0476941	1	-0.27164	2
1.73969	1	0.835562	1	0.967272	2
1.33366	1	3.49502	1	-0.109394	2
1.52614	1	2.00712	1	-0.29466	2
1.19757	1	-0.778078	1	0.0669598	2
1.21986	1	-1.05706	1	-0.103055	2
1.73154	1	3.86248	1	-0.141794	2
2.59593	1	5.53933	1	-0.0267403	2
2.6668	1	5.79171	1	NaN	2
1.1859	1	-1.8182	1	-0.234843	2
1.04348	1	-2.59287	1	-0.121199	2
2.27998	1	4.60991	1	-0.0656334	2
2.40629	1	12.1964	1	-0.460567	2
1.24959	1	-0.599344	1	-0.209196	2
1.37636	1	0.596719	1	-0.434063	2
1.14984	1	-1.8592	1	-0.107049	2
1.48299	1	-0.010998	1	-0.669587	2
1.32441	1	0.404972	1	-0.259697	2
1.46176	1	-0.0900734	1	-0.0664105	2
2.33248	1	7.00584	1	-0.20606	2
1.17512	1	-4.58454	1	-0.376611	2
1.09655	1	-2.21557	1	-0.265184	2
1.83906	1	0.514639	1	0.0298184	2
1.99761	1	2.59255	1	-0.229975	2
1.12733	1	-1.30932	1	-0.121983	2
2.34587	1	2.71228	1	-0.209736	2
1.2324	1	-0.225218	1	-0.0443225	2
2.09995	1	4.28084	1	-0.183719	2
1.37097	1	0.269581	1	0.144908	2
1.27131	1	-0.479154	1	-0.234168	2
1.8222	1	0.340507	1	-0.207999	2
1.62555	1	2.39893	1	-0.221364	2
1.37942	1	-2.82078	1	-0.199437	2
1.21604	1	4.46541	1	-0.240404	2
1.23847	1	-1.13336	1	0.0338894	2
1.0668	1	-1.61145	1	-0.26655	3
1.54503	1	4.4012	1	-0.133814	3
1.0266	1	-1.20375	1	-0.0834593	3
1.04611	1	-1.44983	1	-0.293575	3
1.17738	1	-0.0992114	1	-0.193621	3
1.59474	1	3.06113	1	-0.157586	3
1.28694	1	-0.105055	1	-0.249115	3
1.41954	1	1.199	1	-0.372479	3
1.38642	1	-0.896362	1	-0.230628	3
1.08421	1	-1.45286	1	-0.245707	3
1.60774	1	1.38221	1	-0.172823	3
1.81996	1	0.103718	1	0.0408621	3
1.25295	1	-0.353312	1	-0.316498	3
1.78397	1	1.35941	1	-0.351823	3
1.20275	1	-1.73587	1	-0.162997	3
1.00494	1	-1.69551	1	-0.250694	3
1.49171	1	-1.29155	1	-0.176526	3
2.10645	1	6.237	1	-0.136186	3
2.09172	1	2.40233	1	-0.201505	3
1.17507	1	-0.684164	1	-0.195042	3
1.01238	1	-3.23859	1	NaN	3
1.63257	1	17.393	1	-0.312811	3
2.25704	1	11.071	1	-0.257252	3
1.36338	1	0.0710171	1	0.037475	3
1.17235	1	-0.898681	1	-0.0820022	3
2.65351	1	2.26028	1	-0.0210182	3
1.45032	1	-0.583512	1	-0.340499	3
1.76505	1	2.24008	1	-0.359748	3
1.27585	1	-0.118708	1	-0.33492	3
1.25078	1	-0.881378	1	-0.0413964	3
2.9421	2	5.89523	2	-0.144866	3
2.78033	2	11.3717	2	-0.293027	3
1.65424	2	0.97489	2	-0.238838	3
2.93087	2	3.87901	2	-0.158309	3
1.69349	2	-0.264884	2	-0.227956	3
1.8179	2	-1.01235	2	-0.31455	3
1.81789	2	2.62241	2	0.157192	3
1.40975	2	-1.60006	2	-0.256983	3
1.719	2	0.210699	2	0.0553612	3
1.91503	2	-1.32288	2	-0.0982425	3
1.92426	2	0.787846	2	-0.243746	3
1.51272	2	-0.8933	2	-0.276761	3
1.40123	2	-1.05287	2	-0.126675	3
1.49608	2	-0.0170276	2	0.0496677	3
3.61419	2	28.1361	2	-0.150387	3
1.56933	2	0.523503	2	-0.33023	3
3.55293	2	10.6066	2	-0.356702	3
3.09661	2	4.19464	2	-0.0891615	4
2.69466	2	3.89575	2	-0.323563	4
2.87124	2	7.83574	2	-0.316649	4
1.69926	2	-0.613199	2	-0.290837	4
1.95273	2	3.22048	2	-0.0546358	4
1.77116	2	-4.86354	2	-0.133316	4
3.60642	2	6.14355	2	0.332372	4
3.016	2	1.47268	2	0.163186	4
3.49196	2	7.69037	2	-0.296523	4
1.84677	2	3.31228	2	-0.165349	4
2.33015	2	1.11164	2	0.0965632	4
2.18449	2	0.288975	2	-0.000995569	4
1.55176	2	2.45582	2	0.0716816	4
1.8175	2	4.79241	2	-0.223476	4
1.77155	2	3.28473	2	-0.171179	4
1.98136	2	1.74953	2	-0.0409404	4
1.6602	2	4.6818	2	-0.231508	4
2.10319	2	0.848333	2	-0.079113	4
4.80335	2	8.14451	2	-0.268059	4
2.38803	2	5.22817	2	-0.184378	4
2.39568	2	1.19438	2	NaN	4
1.42098	2	-5.21185	2	-0.370024	4
1.80496	2	3.9262	2	-0.133646	4
2.02173	2	-1.46729	2	-0.00915197	4
1.71104	2	4.52604	2	-0.0621011	4
1.58823	2	-1.32225	2	-0.346495	4
1.63312	2	-0.80042	2	-0.197511	4
1.85486	2	-0.404224	2	-0.414866	4
2.74907	2	1.33128	2	-0.35976	4
1.2752	2	-1.62064	2	-0.125845	4
2.08184	2	2.41126	2	-0.292661	4
3.42652	2	10.1934	2	-0.278748	4
3.5296	2	12.0061	2	-0.239786	4
2.06033	2	0.477983	2	-0.0819128	4
2.38195	2	1.02274	2	-0.0445888	4
1.99441	2	1.41115	2	-0.178115	4
1.94322	2	-0.794764	2	-0.264118	4
1.62569	2	-1.92547	2	-0.0174418	4
1.88069	2	2.26951	2	0.109362	4
2.93556	2	1.30968	2	-0.0122444	4
2.70134	2	7.45634	2	-0.228845	4
1.82231	2	1.81919	2	-0.270228	4
1.8554	2	1.58571	2	-0.226527	4
1.9883	2	1.75048	2	-0.352755	4
2.73939	2	5.55092	2	-0.214059	4
2.31216	2	4.03056	2	-0.242874	4
1.6212	2	-1.0861	2	-0.269209	4
1.51534	2	-0.00459336	2
1.62591	2	-0.0244102	2
2.23372	2	2.94945	2
3.21455	2	9.1259	2
2.88165	2	10.9048	2
2.78108	2	30.479	2
2.65732	2	10.6216	2
1.62767	2	-0.934566	2
2.11612	2	1.29232	2
3.91673	2	17.0812	2
1.23421	2	-1.17572	2
2.77284	2	13.1239	2
3.00194	2	2.41648	2
1.40323	2	0.740829	2
2.50709	2	-0.398062	2
2.19745	2	1.28397	2
1.84544	2	0.0970884	2
1.91272	2	0.844867	2
1.14365	2	-3.31216	2
1.78163	2	-0.299793	2
1.13583	2	-2.17932	2
2.43659	2	8.38561	2
1.90263	2	-0.193163	2
2.84859	2	6.49029	2
2.06191	2	1.04255	2
3.17973	2	8.00531	2
3.99981	2	14.5283	2
1.21169	2	-2.72609	2
1.67045	2	2.40248	2
2.33199	2	3.2557	2
1.78386	2	1.28159	2
1.40275	2	-0.762466	2
1.22075	2	-2.94031	2
1.40192	2	0.947647	2
1.50307	2	-1.935	2
1.43046	2	0.360097	2
1.16862	2	-1.23061	2
1.93874	2	-0.194474	2
1.23816	2	-0.955216	2
1.73859	2	-0.372224	2
2.22744	2	2.49871	2
1.3568	2	-1.07478	2
2.66697	2	4.74537	2
2.60686	2	4.73474	2
2.17782	2	2.32565	2
1.39446	2	-0.950646	2
2.17684	2	0.106631	2
1.68014	2	-0.0132564	2
1.50955	2	-1.08725	2
1.16226	2	-2.77212	2
1.37434	2	-1.74498	2
1.20779	2	-3.02111	2
2.36227	2	6.9479	2
1.59235	2	-0.795909	2
3.17376	2	4.87907	2
1.24495	2	-2.52902	2
1.64074	2	2.58122	2
2.23899	2	0.204333	2
1.27205	2	-0.924205	2
2.41955	2	4.80259	2
2.36317	2	4.51708	2
1.06514	2	-2.10146	2
2.33987	2	2.95238	2
1.74152	2	-1.30356	2
1.79385	2	1.67927	2
3.04726	2	9.93947	2
2.14788	2	2.28136	2
3.24461	2	3.88161	2
3.38012	2	4.87553	2
1.06053	3	-2.01821	3
1.18676	3	-2.22847	3
1.03602	3	-1.60076	3
1.34157	3	-0.74597	3
1.05776	3	-2.05022	3
1.05112	3	-1.7334	3
1.23319	3	0.244409	3
2.88185	3	8.28214	3
1.15048	3	-0.949306	3
3.10696	3	6.28732	3
1.27316	3	3.00915	3
1.20754	3	-1.12729	3
1.1729	3	-1.25853	3
1.31637	3	-1.69487	3
1.0744	3	-2.55071	3
1.42771	3	-0.182802	3
1.62186	3	1.2389	3
1.02634	3	-6.44911	3
1.35162	3	5.85158	3
1.23894	3	-0.919021	3
1.34192	3	-0.606155	3
1.39936	3	-0.320053	3
1.65294	3	-0.338092	3
2.00157	3	9.84322	3
1.02772	3	-2.00258	3
1.73397	3	1.78526	3
1.658	3	0.665139	3
2.11475	3	2.02927	3
1.51097	3	4.72729	3
2.37887	3	45.2556	3
1.44237	3	1.45255	3
1.42501	3	0.924507	3
1.0687	3	-4.41545	3
1.18416	3	-2.02095	3
1.32146	3	0.853882	3
1.51317	3	0.243885	3
1.82759	3	7.05772	3
1.48191	3	-2.31434	3
1.45953	3	-0.199064	3
1.37381	3	-0.587711	3
1.52371	3	0.775187	3
1.08452	3	-0.834809	3
1.05819	3	-1.23087	3
1.78966	3	2.27478	3
1.09865	3	-1.64818	3
2.06926	3	1.37213	3
1.42179	3	-0.972245	3
1.50525	3	1.12065	3
1.61065	3	4.4096	3
1.79195	3	0.205678	3
1.94833	3	1.98294	3
1.67958	3	-0.504014	3
1.30525	3	0.22723	3
1.67969	3	-0.0481182	3
1.25613	3	0.613339	3
1.37394	3	-0.399717	3
1.93052	3	21.7505	3
1.20395	3	-3.813	3
2.004	3	2.11282	3
1.23964	3	-0.864121	3
1.66729	3	0.389554	3
1.12142	3	-3.19171	3
1.20191	3	6.85565	3
1.33628	3	-0.90349	3
1.74251	3	1.48095	3
1.40799	3	3.26456	3
1.51297	3	1.26523	3
2.00274	3	2.47733	3
1.4458	3	0.0961901	3
1.42096	3	-0.246616	3
2.26733	3	4.92249	3
1.23117	3	-0.848953	3
1.95191	3	10.117	3
1.48979	3	-2.31197	3
1.51652	3	2.2073	3
1.51228	3	0.198215	3
1.17739	3	-2.31741	3
1.14664	3	-0.235014	3
1.32639	3	-2.09182	3
1.86965	3	2.26381	3
2.41232	3	7.57889	3
1.91013	3	5.92302	3
2.38632	3	7.20616	3
1.14825	3	-3.42623	3
1.32013	3	4.88203	3
1.44224	3	0.59342	3
1.93789	3	-0.462141	3
1.21246	3	-0.553126	3
1.8998	3	2.12532	3
1.10624	3	-1.01432	3
1.91815	3	0.661832	3
1.24656	3	-0.643155	3
1.78187	3	0.525108	3
1.47211	3	1.52909	3
1.74997	3	-0.632865	3
1.12693	3	-0.794967	3
1.14582	3	5.95407	3
1.19706	3	-1.00486	3
1.30094	3	0.0647146	3
1.41329	3	0.020875	3
1.13439	3	1.01584	3
1.36536	3	-0.272538	3
1.73787	3	1.3929	3
1.15515	3	-1.01601	3
1.2239	3	-2.44646	3
1.61663	3	0.198917	3
2.57744	3	3.08884	3
2.42391	3	3.60415	3
1.55943	3	10.0639	3
1.38923	3	-0.739782	3
1.65839	3	-0.194415	3
1.89214	3	1.39315	3
1.4812	3	-2.54878	3
1.73184	3	-0.0361206	3
1.74608	3	3.48982	3
1.52901	3	0.373029	3
1.01353	3	-2.48165	3
1.09346	3	-85.7296	3
4.20938	3	10.6055	3
2.94992	3	8.96391	3
